# Supplementary material for: ZSCAN5B and primate-specific paralogs bind RNA polymerase III genes and extra-TFIIIC (ETC) sites to modulate mitotic progression
Source: Oncotarget. 2016 Oct 6;7(45):72571–92. doi: 10.18632/oncotarget.12508 (PMC5340127; doi:10.18632/oncotarget.12508)
Supplement: Supplementary file 3 [file oncotarget-07-72571-s003.xlsx]

## Sheet: MACs_peaks_selctsi (no homer)
Supplemental Table 2. Combined data from RNA-seq and ChIP-seq experiments, merged and sorted by chromosome location
ChIP peaks were determined using MACS software, except for 5B_HEK293-Homer peaks which were determined using HOMER software, as described in Methods.
Key to column 1: ETC=regions overlapping with ETC sites determined by Moqtaderi et al., 2010; T=TFIIIC binding and R=RNA Pol III binding loci in the Moqtaderi dataset; OM= loci found to be commonly occupied by RNA Pol III in Multiple cell types, according to Oler et sl. 2010.
						ChIP peak information									siRNA knockdown RNA-seq DEGs
Overlap with Oler et al. 2010-Multiple cell type (=OM) or Moqtaderi et al., 2010 RPC155 (R), TFIIIC(T) or ETC(ETC) peaks	peak type (overlaps)	experiment: siRNA RNA-seq DEG (si) or ChIP peak (highlighted in grey)	Location: gene or peak summit, hg19 genome build			repeat overlaps for ChIP: elements, from RepeatMasker	repeat family overlaps for ChIP (from Repeat Masker)	repeat class overlap for ChIP	EF	FDR	Annotation: distance to TSS for 2 nearest genes, within 1Mb; from GREAT				DEG name	log2 fold change	fpkm control	fpkm-experimental	p-value	q-value
.	.	5Asi4si5	chr1	134772	140566										LOC729737	-1.23578	1.43129	0.607742	5e-05	0.00349381
.	.	5Asi4si5	chr1	700244	714068										LOC100288069	-0.887029	6.46097	3.49362	0.0002	0.00988148
.	.	5Bsi1	chr1	700244	714068										LOC100288069	-0.598385	6.5542	4.32901	0.0709	na
.	.	5Bsi1	chr1	934341	935552										HES4	0.690405	203.907	329.053	0.01465	na
.	.	5Asi4si5	chr1	955502	991499										AGRN	-0.785693	49.7257	28.8445	5e-05	0.00349381
ETC	.	5D_BEWO	chr1	1118942	1119142	.	.	.	16.54	0.08	TTLL10	9759	TNFRSF18	22909
.	.	5Asi4si5	chr1	1215815	1227409										SCNN1D	-1.05666	2.2621	1.08749	5e-05	0.00349381
.	.	5Bsi1	chr1	1243993	1260067										PUSL1	0.676556	32.6758	52.2264	0.19795	na
.	.	5Bsi1	chr1	1270657	1284492										DVL1	0.65568	43.6658	68.7893	0.02565	na
.	.	5Bsi1	chr1	1288070	1293915										MXRA8	0.700211	2.77305	4.50549	0.04455	na
.	.	5Bsi1	chr1	1309109	1310818										AURKAIP1	0.910008	176.459	331.577	0.00155	na
.	.	5Bsi1	chr1	1407163	1431582										ATAD3B	0.815597	9.57606	16.8541	0.0078	na
.	.	5Bsi1	chr1	1447522	1470067										ATAD3A	0.6632	32.7999	51.9416	0.0192	na
.	.	5D_BEWO	chr1	1510205	1510405	.	.	.	17.89	0.09	SSU72	-56	C1orf233	25171
.	.	5Bsi1	chr1	1533387	1535476										C1orf233	0.864771	12.1122	22.0569	0.0056	na
.	.	5Asi4si5	chr1	1656276	1677438										SLC35E2	-0.631626	6.42812	4.14902	0.00475	0.0759276
.	.	5A_BEWO	chr1	1663917	1664117	.	.	.	14.85	0.05	CDK11A	-8254	SLC35E2	13414
.	.	5A_BEWO	chr1	1663917	1664117	.	.	.	14.85	0.05	CDK11A	-8254	SLC35E2	13414
.	.	5Bsi1	chr1	1981908	2139172										C1orf86	0.944116	49.6105	95.4511	0.032	na
.	.	5A_BEWO	chr1	2171531	2171731	.	.	.	14.85	0.07	RER1	-151641	SKI	11497
ETC	.	5D_BEWO	chr1	2478126	2478326	.	.	.	30.12	0	HES5	-16542	TNFRSF14	-9579
ETC	.	5D_BEWO	chr1	3370779	3370979	.	.	.	15.06	0.15	ARHGEF16	-111	PRDM16	385104
.	.	5Bsi1	chr1	3689351	3692546										LOC388588	1.02345	4.31219	8.76572	0.01305	na
.	.	5D_BEWO	chr1	3795780	3795980	L1MEe, MLT1A	L1, ERVL-MaLR	LINE, LTR	43.6	0	C1orf174	20969	DFFB	22035
.	.	5Bsi1	chr1	6324331	6453826										ACOT7	0.729162	77.7012	128.803	0.00935	na
.	.	5Asi4si5	chr1	6581406	6614658										NOL9	-0.686414	6.81162	4.23271	0.00015	0.00803321
.	.	5Asi4si5	chr1	6673755	6684093										PHF13	-0.603957	19.9063	13.0973	0.0015	0.0380813
.	.	5D_BEWO	chr1	8184950	8185150	L1MC4, AluSx,	L1, Alu,	LINE, SINE,	22.99	0.07	SLC45A1	-192836	ERRFI1	-98682
.	.	5Asi4si5	chr1	8412463	8877699										RERE	-0.858236	12.0956	6.67226	5e-05	0.00349381
.	.	5Bsi1	chr1	8921058	8939943										ENO1-AS1	1.01377	2.31941	4.6833	0.25175	na
.	.	5D_BEWO	chr1	9488964	9489164	.	.	.	19.55	0.09	SLC25A33	-110477	SPSB1	136125
.	.	5Bsi1	chr1	10003485	10045556										NMNAT1	-0.832624	2.82553	1.58655	0.0089	na
.	.	5D_BEWO	chr1	10143247	10143447	L1PA8, L2a,	L1, L2,	LINE, LINE,	15.06	0.1	KIF1B	-127516	UBE4B	49693
.	.	5D_BEWO	chr1	10969804	10970004	MIRb,	MIR,	SINE,	24.06	0.08	CASZ1	-113199	TARDBP	-102795
.	.	5D_BEWO	chr1	11120080	11120280	GC_rich, G-rich	Low_complexity, Low_complexity	Low_complexity, Low_complexity	21.05	0	SRM	-99	EXOSC10	39758
.	.	5A_BEWO	chr1	11175217	11175417	.	.	.	14.85	0.04	ANGPTL7	-74081	EXOSC10	-15379
.	.	5A_BEWO	chr1	11376060	11376260	.	.	.	14.85	0.05	PTCHD2	-163135	UBIAD1	42897
.	.	5Bsi1	chr1	11708417	11723384										FBXO2	0.971619	3.68441	7.22528	0.12415	na
.	.	5Bsi1	chr1	11724149	11734409										FBXO6	0.65001	4.87275	7.64622	0.0466	na
.	.	5Bsi1	chr1	11796141	11810828										AGTRAP	0.643439	26.9404	42.0822	0.02855	na
.	.	5D_BEWO	chr1	11840577	11840777	MIR,	MIR,	SINE,	15.06	0.07	MTHFR	22625	AGTRAP	44465
.	.	5D_BEWO	chr1	11866151	11866351	.	.	.	31.58	0	MTHFR	-2949	CLCN6	-17
.	.	5Bsi1	chr1	12079298	12092106										MIIP	0.70666	11.9893	19.5667	0.0169	na
.	.	5A_BEWO	chr1	12219968	12220168	L2a	LINE	L2	14.85	0.04	TNFRSF1B	-6992	TNFRSF8	96634
.	.	5D_BEWO	chr1	15240310	15240510	.	.	.	15.06	0.11	TMEM51	-238618	KAZN	315210
.	.	5Bsi1	chr1	15736390	15756839										EFHD2	0.764477	19.5399	33.1935	0.01	na
.	.	5D_BEWO	chr1	15930110	15930310	.	.	.	23.03	0	AGMAT	-18605	DDI2	-13785
.	.	5Bsi1	chr1	16160709	16266950										SPEN	-0.587386	14.1668	9.42869	0.0479	na
ETC	.	5D_BEWO	chr1	16338821	16339021	.	.	.	16.65	0.14	ZBTB17	-36300	HSPB7	6364
.	.	5Bsi1	chr1	16793930	16819196										CROCCP3	-0.583182	1.29242	0.862675	0.0783	na
OMRT	.	5A_BEWO	chr1	17004701	17004901	tRNA-Gly-GGG	tRNA	tRNA	14.85	0.05	CROCC	-243644	NBPF1	-64819
.	.	5A_BEWO	chr1	17360096	17360296	MIRb	SINE	MIR	14.85	0.05	ATP13A2	-21929	SDHB	20469
.	.	5D_BEWO	chr1	17453083	17453283	L4, MIRb, AluY,	RTE, MIR, Alu,	LINE, SINE, SINE,	16.65	0.09	PADI1	-78438	PADI2	-7253
ETC	.	5D_BEWO	chr1	17820586	17820786	L2a	L2	LINE	27.27	0	RCC2	-54466	ARHGEF10L	-45644
.	.	5A_BEWO	chr1	17944503	17944703	MIRb	SINE	MIR	14.71	0.08	ACTL8	-137205	ARHGEF10L	78273
.	.	5A_BEWO	chr1	18067232	18067432	.	.	.	16.08	0.04	ACTL8	-14476	ARHGEF10L	201002
.	.	5A_BEWO	chr1	18924016	18924216	.	.	.	15.06	0.06	PAX7	-33384	KLHDC7A	116692
.	.	5D_BEWO	chr1	19219647	19219847	MIRb, LTR23	MIR, ERV1	SINE, LTR	37.03	0	TAS1R2	-33571	ALDH4A1	9528
.	.	5D_BEWO	chr1	19263187	19263387	MIRb,	MIR,	SINE,	17.77	0	ALDH4A1	-34012	IFFO2	19893
.	AD	5A_BEWO	chr1	19577874	19578074	.	.	.	15.25	0.08	UBR4	-41204	MRTO4	-59
.	AD	5D_BEWO	chr1	19578072	19578272	.	.	.	21.05	0	EMC1	-126	AKR7A3	37572
.	.	5Asi4si5	chr1	19619740	19622230										LOC100506730	-0.685011	4.52213	2.81277	0.00155	0.0388135
.	.	5A_BEWO	chr1	20042159	20042359	.	.	.	14.85	0.07	HTR6	50479	TMCO4	84151
.	.	5Bsi1	chr1	21046224	21059133										SH2D5	0.631565	2.24563	3.47903	0.04585	na
.	.	5Bsi1	chr1	21069170	21113181										HP1BP3	-0.61201	58.3843	38.2	0.0321	na
.	.	5Bsi1	chr1	21835857	21904905										ALPL	0.645645	0.987906	1.54552	0.0742	na
.	.	5Asi4si5	chr1	22138757	22263750										HSPG2	-1.27853	3.38114	1.39376	5e-05	0.00349381
.	.	5A_BEWO	chr1	22202939	22203139	.	.	.	15.7	0.06	HSPG2	60751	LDLRAD2	64281
.	.	5D_BEWO	chr1	22369756	22369956	.	.	.	20.61	0.15	CDC42	-9305	CELA3A	41707
ETC	.	5D_BEWO	chr1	22778246	22778446	.	.	.	15.06	0.08	EPHA8	-111711	ZBTB40	2
.	.	5Bsi1	chr1	22890003	22930087										EPHA8	1.10781	1.35127	2.91224	0.00425	na
.	.	5D_BEWO	chr1	23695363	23695563	GC_rich,	Low_complexity,	Low_complexity,	17.29	0	HNRNPR	-24660	ZNF436	472
.	.	5D_BEWO	chr1	23919715	23919915	MIR	MIR	SINE	23.57	0	RPL11	-98454	ID3	-33530
.	.	5Asi4si5	chr1	24018268	24022915										RPL11	0.588747	1887.02	2837.96	0.0003	0.0130243
.	.	5A_BEWO	chr1	24136875	24137075	.	.	.	16.08	0.05	GALE	-10083	HMGCL	14974
.	.	5D_BEWO	chr1	24619470	24619670	AluSx3, MIRb, MIR,	Alu, MIR, MIR,	SINE, SINE, SINE,	15.11	0.08	IFNLR1	-105819	GRHL3	-26345
.	.	5A_BEWO	chr1	25907419	25907619	.	.	.	17.11	0.09	MAN1C1	-36440	LDLRAP1	37448
.	.	5Asi4si5	chr1	26126666	26144713										SEPN1	-0.663216	56.2908	35.5459	0.00015	0.00803321
.	.	5D_BEWO	chr1	26201596	26201796	.	.	.	15.25	0	PAQR7	-3952	STMN1	31261
.	.	5D_BEWO	chr1	26232897	26233097	.	.	.	29.82	0	STMN1	-40	PAFAH2	91651
.	.	5Bsi1	chr1	26496387	26497364										ZNF593	1.00883	44.082	88.7052	0.0012	na
.	.	5D_BEWO	chr1	26682683	26682883	MIRb	MIR	SINE	32.89	0	UBXN11	-37929	ZNF683	16483
.	.	5D_BEWO	chr1	26758634	26758834	.	.	.	15.79	0	DHDDS	-112	LIN28A	21465
.	.	5Asi4si5	chr1	27022521	27108601										ARID1A	-0.674672	14.2144	8.90495	0.00025	0.0115726
.	.	5Bsi1	chr1	27022521	27108601										ARID1A	-0.760528	14.4224	8.51323	0.00675	na
.	.	5D_BEWO	chr1	27356122	27356322	MIRc,	MIR,	SINE,	21.4	0.09	TRNP1	36024	SLC9A1	125179
.	.	5Asi4si5	chr1	27425299	27481451										SLC9A1	-0.70056	7.41438	4.56232	0.00015	0.00803321
.	AD	5D_BEWO	chr1	27481522	27481722	(CCCCAG)n,	Simple_repeat,	Simple_repeat,	16.4	0	WDTC1	-79537	SLC9A1	-221
.	AD	5A_BEWO	chr1	xs	27481740	(CCCCAG)n	Simple_repeat	Simple_repeat	16.21	0.12	WDTC1	-79519	SLC9A1	-239
.	.	5D_BEWO	chr1	27669487	27669687	.	.	.	17.44	0	SYTL1	-1777	TMEM222	20936
.	.	5Asi4si5	chr1	27860755	27930143										AHDC1	-0.583984	2.36246	1.57604	0.00515	0.0798849
.	.	5Bsi1	chr1	28696092	28826881										PHACTR4	-0.597592	10.0293	6.62791	0.03455	na
.	.	5Bsi1	chr1	28879528	28908366										SNORA61	1.74291	12.6116	42.212	0.48225	na
.	.	5D_BEWO	chr1	29565837	29566037	.	.	.	15.79	0.08	PTPRU	2909
ETC	.	5D_BEWO	chr1	29578298	29578498	L2b	L2	LINE	21.58	0	PTPRU	15370
.	.	5A_BEWO	chr1	31252465	31252665	MIRc	SINE	MIR	16.08	0.06	LAPTM5	-21898	SDC3	129043
.	.	5A_BEWO	chr1	31438999	31439199	(CTGGGG)n	Simple_repeat	Simple_repeat	18.77	0.07	SDC3	-57491	PUM1	99443
.	.	5A_BEWO	chr1	31595049	31595249	.	.	.	14.85	0.05	PUM1	-56607	NKAIN1	117252
.	.	5Bsi1	chr1	31652591	31712734										NKAIN1	1.1881	1.34931	3.07443	0.00065	na
.	.	5Asi4si5	chr1	31882411	31907527										SERINC2	-0.791297	15.895	9.18454	5e-05	0.00349381
.	.	5D_BEWO	chr1	31889124	31889324	MIRb, MIR3,	MIR, MIR,	SINE, SINE,	19.47	0	TINAGL1	-152912	SERINC2	6812
.	.	5D_BEWO	chr1	32166334	32166534	.	.	.	16.37	0	PEF1	-55946	COL16A1	3486
.	.	5D_BEWO	chr1	32223111	32223311	MIRc	MIR	SINE	22.71	0	COL16A1	-53291	BAI2	6425
ETC	.	5D_BEWO	chr1	32281652	32281852	.	.	.	83	0	SPOCD1	-100	PTP4A2	122236
.	.	5Bsi1	chr1	32799439	32801834										MARCKSL1	0.63759	192.372	299.279	0.0254	na
.	.	5Asi4si5	chr1	32826870	32827844										LOC100128071	-0.656574	10.839	6.87611	0.00725	0.0980521
.	.	5Bsi1	chr1	32826870	32827844										LOC100128071	0.63563	10.9953	17.0824	0.07335	na
.	.	5Bsi1	chr1	33004771	33071542										ZBTB8A	-0.799146	3.43565	1.97443	0.0086	na
T	.	5A_BEWO	chr1	33207652	33207852	GC_rich	Low_complexity	Low_complexity	15.97	0.05	S100PBP	-75404	SYNC	-39032
.	.	5Bsi1	chr1	33352097	33366953										TMEM54	0.737114	12.5397	20.9017	0.0221	na
.	.	5D_BEWO	chr1	33429419	33429619	.	.	.	15.22	0.1	TMEM54	-62560	RNF19B	767
.	.	5Bsi1	chr1	35441299	35444307										LOC653160	-1.12301	1.47739	0.67832	0.0267	na
.	.	5Bsi1	chr1	36197712	36235551										CLSPN	-0.626287	6.91959	4.4828	0.02895	na
.	.	5Bsi1	chr1	36273827	36323490										EIF2C4	-0.851921	11.685	6.47403	0.0039	na
.	.	5Bsi1	chr1	36787631	36789755										FAM176B	0.81693	10.3132	18.1683	0.0123	na
R	.	5B_BEWO	chr1	36849960	36850160	L2c, MIR	L2, MIR	LINE, SINE	8.24	1.57	EVA1B	-60305	STK40	1425
.	.	5Bsi1	chr1	36859030	36863493										LSM10	0.742425	41.7425	69.8345	0.013	na
.	.	5B_BEWO	chr1	36869782	36869982	(TA)n, Charlie1a	Simple_repeat, hAT-Charlie	Simple_repeat, DNA	12.52	5.53	LSM10	-6389	OSCP1	46170
.	.	5B_BEWO	chr1	37119293	37119493	L2c	L2	LINE	9.74	5.57	CSF3R	-170514	GRIK3	380333
.	.	5Asi4si5	chr1	38022519	38061586										GNL2	0.726437	28.9568	47.9105	5e-05	0.00349381
.	.	5A_BEWO	chr1	38047007	38047207	.	.	.	14.6	0.07	GNL2	14415	DNALI1	24587
.	.	5Bsi1	chr1	38181645	38230824										EPHA10	0.631206	1.24996	1.93601	0.04975	na
.	.	5Bsi1	chr1	38268613	38275126										C1orf122	0.905033	69.868	130.834	0.0222	na
.	.	5A_BEWO	chr1	38367323	38367523	.	.	.	16.08	0.06	MTF1	-42131	INPP5B	45300
T	AB	5B_BEWO	chr1	38455664	38455864	.	.	.	10.54	6.01	INPP5B	-43041	SF3A3	829
T	AB	5A_BEWO	chr1	38455684	38455884	.	.	.	15.97	0.08	INPP5B	-43061	SF3A3	809
T	.	5D_BEWO	chr1	39325445	39325645	.	.	.	30.77	0	RRAGC	-50	MYCBP	14232
.	.	5B_BEWO	chr1	39355214	39355414	.	.	.	8.34	4.55	GJA9	-8025	RHBDL2	37195
.	.	5Asi4si5	chr1	39491966	39500308										NDUFS5	0.583974	267.383	400.8	0.00065	0.0220279
.	.	5B_BEWO	chr1	39741954	39742154	.	.	.	9.1	1.27	BMP8A	-215264	MACF1	193020
.	.	5Bsi1	chr1	40420783	40435628										MFSD2A	0.630984	4.83022	7.48019	0.04635	na
.	.	5B_BEWO	chr1	40446144	40446344	L2b	L2	LINE	6.46	5.08	CAP1	-59661	MFSD2A	25422
.	.	5B_BEWO	chr1	40606009	40606209	MLT1D, L1MC4	ERVL-MaLR, L1	LTR, LINE	9.73	9.56	PPT1	-42734	RLF	-20936
.	.	5Asi4si5	chr1	40943301	40962015										ZNF642	0.595482	2.9485	4.45512	0.0037	0.0664551
.	.	5Bsi1	chr1	41326727	41328018										CITED4	0.808332	2.40085	4.20434	0.071	na
T	.	5D_BEWO	chr1	41798829	41799029	L2c, MLT1K,	L2, ERVL-MaLR,	LINE, LTR,	17.77	0.05	SCMH1	-171825	FOXO6	-28665
.	.	5B_BEWO	chr1	42688764	42688964	L2b	L2	LINE	7.11	6.04	GUCA2A	-58475	FOXJ3	111772
.	.	5Asi4si5	chr1	43272722	43283059										CCDC23	0.720199	22.0467	36.32	0.0007	0.0231869
.	.	5Bsi1	chr1	43296776	43310660										ERMAP	-0.672013	2.25833	1.4174	0.26775	na
.	.	5A_BEWO	chr1	43354185	43354385	.	.	.	15.25	0.06	ZNF691	41978	SLC2A1	70216
.	.	5Asi4si5	chr1	43855555	43919918										SZT2	-0.655435	2.98367	1.89429	0.00535	0.0815222
.	.	5A_BEWO	chr1	44011269	44011469	.	.	.	9.15	0	KDM4A	-104460	PTPRF	14822
.	.	5A_BEWO	chr1	44085637	44085837	.	.	.	11.16	0	KDM4A	-30092	PTPRF	89190
.	.	5A_BEWO	chr1	44131351	44131551	.	.	.	15.75	0.06	ST3GAL3	-41767	KDM4A	15622
.	.	5Bsi1	chr1	44173217	44396831										ST3GAL3	-0.583248	6.23482	4.16149	0.0606	na
.	.	5Bsi1	chr1	44435652	44439043										DPH2	0.629628	15.5204	24.0127	0.0315	na
.	.	5D_BEWO	chr1	44440435	44440635	.	.	.	18.09	0	B4GALT2	-5124	ATP6V0B	215
.	.	5Bsi1	chr1	44457279	44497134										CCDC24	0.730528	3.62053	6.00735	0.37625	na
.	.	5D_BEWO	chr1	45241087	45241287	.	.	.	21.58	0	RPS8	78	BEST4	12190
.	AD	5A_BEWO	chr1	45452090	45452290	.	.	.	17.32	0.06	PTCH2	-143455	EIF2B3	92
.	AD	5D_BEWO	chr1	45452282	45452482	L2b,	L2,	LINE,	16.65	0.08	EIF2B3	-100	HECTD3	24619
.	.	5Asi4si5	chr1	45959597	45965751										CCDC163P	-1.09276	3.03012	1.42071	5e-05	0.00349381
.	.	5D_BEWO	chr1	46027586	46027786	.	.	.	20.48	0.05	NASP	-22046	AKR1A1	11471
.	.	5Bsi1	chr1	46153846	46216485										IPP	-0.611676	6.41852	4.20051	0.26365	na
.	.	5Asi4si5	chr1	46769379	46782447										UQCRH	0.59947	537.757	814.787	0.0003	0.0130243
.	.	5Bsi1	chr1	47799468	47844511										CMPK1	-0.834691	62.8679	35.2502	0.00345	na
.	.	5A_BEWO	chr1	48049940	48050140	.	.	.	19.05	0.05	FOXD2	148351	TRABD2B	412527
.	.	5Asi4si5	chr1	50883222	50889119										DMRTA2	-0.829303	2.46123	1.38518	0.0009	0.0267882
.	.	5D_BEWO	chr1	51425906	51426106	(CCG)n,	Simple_repeat,	Simple_repeat,	19.2	0	CDKN2C	-411	FAF1	-71
.	.	5A_BEWO	chr1	53151913	53152113	.	.	.	14.85	0.05	FAM159A	52997	ECHDC2	235426
T	.	5D_BEWO	chr1	53373080	53373280	L2b,	L2,	LINE,	15.25	0	ECHDC2	14259	FAM159A	274164
.	.	5B_BEWO	chr1	53534217	53534417	MIRb	MIR	SINE	8.92	9.52	PODN	6432	SLC1A7	73932
.	.	5D_BEWO	chr1	53825631	53825831	L2b,	L2,	LINE,	15.79	0	DMRTB1	-99341	LRP8	-32045
.	BB	5B_HEK293	chr1	54304007	54304207	.	.	.	23.81	7.69	GLIS1	-104230	NDC1	426
.	BB	5B_BEWO	chr1	54304104	54304304	.	.	.	8.87	2.72	GLIS1	-104327	NDC1	329
.	.	5B_BEWO	chr1	54344343	54344543	.	.	.	9.73	6.72	NDC1	-39910	YIPF1	11010
.	.	5D_BEWO	chr1	54355015	54355215	MIRb	MIR	SINE	24.44	0	NDC1	-50582	YIPF1	338
.	.	5D_BEWO	chr1	54519142	54519342	.	.	.	16	0	TMEM59	-131	TCEANC2	-32
.	.	5Bsi1	chr1	55681080	55683128										LOC100507634	-0.865183	1.75981	0.966093	0.03365	na
.	.	5B_BEWO	chr1	62535861	62536061	.	.	.	7.08	9.45	KANK4	249124	INADL	327812
.	.	5B_BEWO	chr1	62696547	62696747	MLT1M	ERVL-MaLR	LTR	9.61	0.4	KANK4	88438	INADL	488498
T	.	5D_BEWO	chr1	63154092	63154292	.	.	.	15.46	0.1	ATG4C	-95614	DOCK7	-239
.	.	5Bsi1	chr1	63788729	63790797										FOXD3	0.676726	7.17645	11.4716	0.03765	na
.	.	5Bsi1	chr1	65613231	65697828										AK4	-0.778832	37.3568	21.773	0.00765	na
.	.	5Bsi1	chr1	65886130	66103176										LEPR,LEPROT	-0.614181	42.2653	27.6119	0.0418	na
.	.	5B_BEWO	chr1	68742222	68742422	.	.	.	9.12	5.88	WLS	-44094	RPE65	173320
.	.	5D_BEWO	chr1	70671235	70671435	.	.	.	18.84	0	SRSF11	-72	LRRC7	445477
.	.	5Asi4si5	chr1	70820492	70833705										HHLA3	-0.591997	9.84417	6.53085	0.0071	0.0970069
.	.	5Bsi1	chr1	75667815	76076799										SLC44A5	-0.585067	11.8721	7.91413	0.04355	na
.	.	5Asi4si5	chr1	76251885	76260764										RABGGTB	0.650132	28.7078	45.0516	0.0004	0.0156941
.	.	5Asi4si5	chr1	78245308	78344081										FAM73A	-0.583126	12.0081	8.01563	0.00125	0.0340306
.	.	5Bsi1	chr1	78245308	78344081										FAM73A	-1.07174	12.1769	5.7931	5e-05	na
.	.	5Asi4si5	chr1	78354199	78409578										NEXN	0.738629	2.0164	3.36455	0.0005	0.0184347
.	.	5A_BEWO	chr1	84944975	84945175	.	.	.	14.74	0.06	RPF1	125	GNG5	27173
.	.	5Bsi1	chr1	85018803	85040163										CTBS	-0.615464	9.58432	6.25588	0.0395	na
.	.	5Asi4si5	chr1	85527992	85598821										WDR63	0.699808	0.971063	1.57729	0.003	0.0581532
.	.	5B_BEWO	chr1	85690916	85691116	.	.	.	7.86	2.87	SYDE2	-24287	BCL10	51757
.	.	5B_BEWO	chr1	85898473	85898673	.	.	.	8.35	2.68	BCL10	-155800	DDAH1	32250
.	.	5B_BEWO	chr1	87612215	87612415	.	.	.	7.93	3.24	LMO4	-181836	ENSG00000267561	153623
.	.	5A_BEWO	chr1	89402708	89402908	.	.	.	15.13	0.06	GTF2B	-45507	CCBL2	55796
.	.	5B_BEWO	chr1	90142965	90143165	MIR3	MIR	SINE	9.27	2.07	LRRC8D	-143526	LRRC8C	44434
.	.	5Bsi1	chr1	91726322	91870426										HFM1	-0.789184	1.385	0.801458	0.01495	na
T	.	5B_HEK293	chr1	91852778	91852978	MER21C, LSU-rRNA_Hsa	ERVL, rRNA	LTR, rRNA	27.87	0	ZNF644	-365848	HFM1	17548
.	.	5Asi4si5	chr1	92145899	92371559										TGFBR3	-0.786026	10.6894	6.1992	5e-05	0.00349381
.	.	5Bsi1	chr1	92145899	92371559										TGFBR3	-0.764281	10.8417	6.383	0.0082	na
.	.	5Asi4si5	chr1	93646280	93744287										CCDC18	0.716511	2.95219	4.85105	5e-05	0.00349381
.	.	5Bsi1	chr1	93775665	93811368										LOC100131564	-0.60708	1.34708	0.884388	0.07245	na
.	.	5B_BEWO	chr1	94033085	94033285	.	.	.	9.27	5.98	FNBP1L	119497	BCAR3	279521
OMRT	ABBD	5D_BEWO	chr1	94313009	94313209	tRNA-Arg-AGA,	tRNA,	tRNA,	17.67	0	BCAR3	-403	DNTTIP2	31653
OMRT	ABBD	5A_BEWO	chr1	94313016	94313216	tRNA-Arg-AGA	tRNA	tRNA	27.57	0.46	BCAR3	-410	DNTTIP2	31646
OMRT	ABBD	5B_BEWO	chr1	94313081	94313281	tRNA-Arg-AGA	tRNA	tRNA	33.39	0	BCAR3	-475	DNTTIP2	31581
OMRT	ABBD	5B_HEK293	chr1	94313160	94313360	tRNA-Arg-AGA	tRNA	tRNA	10.12	71.05	BCAR3	-554	DNTTIP2	31502
.	.	5Asi4si5	chr1	94335013	94344762										DNTTIP2	0.878215	13.8215	25.4053	5e-05	0.00349381
.	.	5Bsi1	chr1	94994731	95007413										F3	-0.812208	3.6437	2.07512	0.0131	na
.	.	5A_BEWO	chr1	96763424	96763624	L1PA13	LINE	L1	14.85	0.05	PTBP2	-423854
.	.	5Asi4si5	chr1	97187174	97280605										PTBP2	1.28666	6.95487	16.9673	5e-05	0.00349381
.	.	5Bsi1	chr1	97543299	98386615										DPYD	-0.647816	6.85967	4.37816	0.0485	na
.	.	5Bsi1	chr1	100435539	100489006										SLC35A3	-0.618082	11.207	7.30176	0.03945	na
.	.	5A_BEWO	chr1	101361589	101361789	.	.	.	14.56	0.1	SLC30A7	57	DPH5	129639
.	.	5Bsi1	chr1	101361631	101447311										SLC30A7	-0.673312	10.9214	6.84846	0.0179	na
.	.	5Bsi1	chr1	101702304	101707076										S1PR1	-1.12657	7.60523	3.48322	0.0004	na
.	.	5B_BEWO	chr1	107253410	107253610	.	.	.	11.13	5.04	PRMT6	-345791
T	.	5D_BEWO	chr1	109643054	109643254	.	.	.	15.26	0	KIAA1324	-13469	TMEM167B	9797
.	.	5Asi4si5	chr1	109792640	109818378										CELSR2	-0.687033	10.9535	6.80356	5e-05	0.00349381
.	.	5Asi4si5	chr1	110453232	110473616										CSF1	-0.604796	2.70595	1.77934	0.0036	0.0652178
.	.	5Bsi1	chr1	113243748	113250025										RHOC	0.614358	112.374	172.031	0.0286	na
.	.	5Bsi1	chr1	113252615	113257950										PPM1J	0.706184	4.26569	6.9594	0.0295	na
.	.	5A_BEWO	chr1	113306362	113306562	.	.	.	14.85	0.04	FAM19A3	43421	SLC16A1	192223
.	.	5Bsi1	chr1	114471995	114520491										HIPK1	-0.661615	19.7974	12.5153	0.0208	na
.	.	5Bsi1	chr1	115127195	115212732										DENND2C	-0.709062	2.84222	1.73864	0.0244	na
T	.	5D_BEWO	chr1	115323181	115323381	.	.	.	15.72	0.09	CSDE1	-30470	SIKE1	25
.	.	5Asi4si5	chr1	120454175	120612317										NOTCH2	-0.881762	15.0159	8.14919	5e-05	0.00349381
.	.	5Bsi1	chr1	120454175	120612317										NOTCH2	-0.65778	15.2317	9.65467	0.01965	na
.	.	5Bsi1	chr1	142697420	142713605										LOC375010	-0.68215	1.59196	0.992165	0.05205	na
.	.	5Bsi1	chr1	144610814	144612727										PFN1P2	-0.720343	4.20798	2.55405	0.03615	na
OMR	AB	5B_BEWO	chr1	145395415	145395615	tRNA-Lys-AAG	tRNA	tRNA	29.65	0	HFE2	-17763	NOTCH2NL	170916
OMR	AB	5A_BEWO	chr1	145395423	145395623	tRNA-Lys-AAG	tRNA	tRNA	17.69	0.12	HFE2	-17755	NOTCH2NL	170924
OM	.	5B_BEWO	chr1	145396911	145397111	tRNA-His-CAY_	tRNA	tRNA	17.17	0	HFE2	-16267	NOTCH2NL	172412
OM	.	5B_BEWO	chr1	145397795	145397995	tRNA-Gly-GGA	tRNA	tRNA	8.22	2.82	HFE2	-15383	NOTCH2NL	173296
OMT	ABD	5B_BEWO	chr1	145399139	145399339	tRNA-Glu-GAG_	tRNA	tRNA	27.52	0	HFE2	-14039	NOTCH2NL	174640
OMT	ABD	5A_BEWO	chr1	145399221	145399421	tRNA-Glu-GAG_, AluJb,	tRNA, Alu,	tRNA, SINE,	32.11	0.26	HFE2	-13957	NOTCH2NL	174722
OMT	ABD	5D_BEWO	chr1	145399231	145399431	tRNA-Glu-GAG_, AluJb,	tRNA, Alu,	tRNA, SINE,	16.75	0.11	HFE2	-13947	NOTCH2NL	174732
.	.	5Bsi1	chr1	145438461	145442628										TXNIP	-0.685858	44.6001	27.725	0.01725	na
.	.	5Asi4si5	chr1	145456235	145470387										POLR3GL	0.583999	11.1459	16.7077	0.00215	0.047018
.	.	5Bsi1	chr1	145575987	145589435										NUDT17	0.690856	3.10837	5.01766	0.41165	na
.	.	5A_BEWO	chr1	145747009	145747209	.	.	.	14.6	0.05	PDZK1	3846	GPR89A	79964
OMRT	.	5B_BEWO	chr1	147737294	147737494	tRNA-Gln-CAG	tRNA	tRNA	19.48	0	NBPF24	-137845	PPIAL4A	218025
RT	.	5B_BEWO	chr1	147825631	147825831	tRNA-Gln-CAG	tRNA	tRNA	12.97	0.77	NBPF24	-226182	PPIAL4A	129688
.	.	5Bsi1	chr1	148928285	148953054										LOC645166	0.634035	4.44262	6.8945	0.1058	na
.	.	5Bsi1	chr1	149397113	149399229										HIST2H2BF	-0.720394	1.40365	0.851922	0.0833	na
.	.	5Asi4si5	chr1	149856009	149858232										HIST2H2BE	-0.993438	4.72538	2.37346	5e-05	0.00349381
.	.	5Bsi1	chr1	150336989	150449041										RPRD2	-0.669266	6.76986	4.25707	0.022	na
.	.	5A_BEWO	chr1	150465706	150465906	.	.	.	17.03	0.05	ECM1	-14746	TARS2	5913
.	.	5D_BEWO	chr1	150502471	150502671	Charlie4z, MIR,	hAT-Charlie, MIR,	DNA, SINE,	15.81	0	ADAMTSL4	-19327	ECM1	22019
.	.	5A_BEWO	chr1	150522430	150522630	.	.	.	6.05	0	ADAMTSL4	632	MCL1	29536
.	.	5A_BEWO	chr1	150531408	150531608	.	.	.	7.43	0	ADAMTSL4	9610	MCL1	20558
.	.	5D_BEWO	chr1	150669575	150669775	.	.	.	17.54	0	GOLPH3L	-175	HORMAD1	23677
.	.	5Bsi1	chr1	151043079	151091007										GABPB2	-0.582698	2.66493	1.77941	0.07985	na
.	.	5B_BEWO	chr1	151043169	151043369	.	.	.	10.33	0.73	GABPB2	189	SEMA6C	75664
.	.	5Asi4si5	chr1	151104162	151119140										SEMA6C	-0.724615	3.48729	2.11036	0.00055	0.0196846
.	.	5A_BEWO	chr1	151171475	151171675	.	.	.	14.56	0.06	PSMD4	-55604	PIP5K1A	524
T	.	5D_BEWO	chr1	151431918	151432118	.	.	.	24.56	0	CGN	-51855	POGZ	-77
.	.	5B_BEWO	chr1	151465645	151465845	.	.	.	9.08	5.54	POGZ	-33804	CGN	-18128
.	.	5D_BEWO	chr1	151735888	151736088	.	.	.	24.71	0	MRPL9	52	OAZ3	543
.	.	5B_BEWO	chr1	152100697	152100897	.	.	.	8.65	7.07	TCHH	-14241	RPTN	30907
.	.	5Bsi1	chr1	153516094	153518282										S100A4	0.802776	4.80764	8.38671	0.03505	na
.	.	5Bsi1	chr1	153533584	153538306										S100A2	0.702678	1.51875	2.4718	0.0924	na
OMRT	.	5B_BEWO	chr1	153643634	153643834	tRNA-Met-i	tRNA	tRNA	13.56	0	NPR1	-7379	ILF2	-210
.	.	5Asi4si5	chr1	153777202	153895451										GATAD2B	-0.710203	8.27254	5.05646	5e-05	0.00349381
.	.	5Bsi1	chr1	153777202	153895451										GATAD2B	-0.66458	8.39155	5.294	0.02425	na
.	.	5Asi4si5	chr1	153954127	153958806										RAB13	0.706552	31.9875	52.2004	5e-05	0.00349381
.	.	5Asi4si5	chr1	153963238	153964631										RPS27	0.692713	2814.77	4549.57	5e-05	0.00349381
.	.	5Asi4si5	chr1	154298035	154323780										ATP8B2	-0.584727	14.5281	9.68701	0.0024	0.0505274
.	.	5D_BEWO	chr1	154531213	154531413	(TCC)n	Simple_repeat	Simple_repeat	23.08	0	CHRNB2	-8944	UBE2Q1	-204
.	.	5A_BEWO	chr1	154990110	154990310	.	.	.	12.86	0	ZBTB7B	14915	DCST2	16026
.	.	5D_BEWO	chr1	155086158	155086358	LTR88b, LTR88b,	Gypsy?, Gypsy?,	LTR, LTR,	15.28	0.07	EFNA1	-13678	EFNA3	34910
.	.	5B_BEWO	chr1	155097163	155097363	(CAGA)n	Simple_repeat	Simple_repeat	7.83	7.57	EFNA1	-2673	EFNA3	45915
.	.	5Bsi1	chr1	155178489	155197325										MTX1	0.652505	35.799	56.2722	0.02175	na
.	.	5Bsi1	chr1	155278538	155300909										RUSC1-AS1	0.604755	22.9778	34.9429	0.5613	na
.	.	5A_BEWO	chr1	156186326	156186526	GC_rich	Low_complexity	Low_complexity	17.51	0.07	BGLAP	-25327	PMF1-BGLAP	3628
.	.	5D_BEWO	chr1	156308084	156308284	.	.	.	43.75	0	CCT3	72	TSACC	1079
.	.	5Bsi1	chr1	156561557	156564091										APOA1BP	0.643202	94.7939	148.048	0.0275	na
.	.	5Asi4si5	chr1	156564099	156571279										GPATCH4	1.10387	8.93343	19.2007	5e-05	0.00349381
.	.	5Bsi1	chr1	159750758	159752333										DUSP23	0.777607	2.0964	3.59383	0.10645	na
.	.	5B_BEWO	chr1	160627937	160628137	MIRc	MIR	SINE	8.34	6.58	SLAMF1	-10952	CD48	53604
.	.	5B_BEWO	chr1	160978785	160978985	L2c	L2	LINE	7.03	9.01	ITLN2	-54296	F11R	12253
.	.	5Bsi1	chr1	161007421	161008774										TSTD1	0.609432	72.9241	111.257	0.0384	na
.	.	5Asi4si5	chr1	161070345	161102478										PFDN2	0.727707	72.9454	120.798	0.0043	0.0717841
.	.	5Bsi1	chr1	161195832	161208000										NR1I3	0.878698	1.25572	2.30891	0.38625	na
OMRT	.	5B_BEWO	chr1	161369413	161369613	tRNA-Val-GTG	tRNA	tRNA	19.46	0	FCGR2A	-105707	SDHC	85466
OMRT	AB	5A_BEWO	chr1	161391803	161392003	tRNA-Glu-GAA	tRNA	tRNA	15.74	0.11	FCGR2A	-83317	SDHC	107856
OMRT	AB	5B_BEWO	chr1	161391843	161392043	tRNA-Glu-GAA	tRNA	tRNA	26.87	0	FCGR2A	-83277	SDHC	107896
OMRT	ABB	5B_HEK293	chr1	161397791	161397991	tRNA-Asn-AAC	tRNA	tRNA	11.9	50.7	FCGR2A	-77329	SDHC	113844
OMRT	ABB	5B_BEWO	chr1	161397797	161397997	tRNA-Asn-AAC	tRNA	tRNA	21.62	0	FCGR2A	-77323	SDHC	113850
OMRT	ABB	5A_BEWO	chr1	161397815	161398015	tRNA-Asn-AAC	tRNA	tRNA	15.8	0.05	FCGR2A	-77305	SDHC	113868
OMRT	AB	5A_BEWO	chr1	161493610	161493810	tRNA-Gly-GGY	tRNA	tRNA	14.85	0.06	HSPA6	-326	FCGR2A	18490
OMRT	AB	5B_BEWO	chr1	161493629	161493829	tRNA-Gly-GGY	tRNA	tRNA	13.91	0.44	HSPA6	-307	FCGR2A	18509
OMRT	BB	5B_HEK293	chr1	161500858	161501058	tRNA-Gly-GGA	tRNA	tRNA	16.72	28.57	HSPA6	6922	FCGR3A	18860
OMRT	BB	5B_BEWO	chr1	161500890	161501090	tRNA-Gly-GGA	tRNA	tRNA	13.91	0.76	HSPA6	6954	FCGR3A	18828
OMRT	AB	5B_BEWO	chr1	161509976	161510176	tRNA-Asn-AAC	tRNA	tRNA	18.09	0	FCGR3A	9742	HSPA6	16040
OMRT	AB	5A_BEWO	chr1	161510031	161510231	tRNA-Asn-AAC	tRNA	tRNA	22.27	0.06	FCGR3A	9687	HSPA6	16095
OMRT	AB	5B_BEWO	chr1	161582461	161582661	tRNA-Gly-GGA	tRNA	tRNA	19.48	0	FCGR3A	-62743	FCGR3B	18435
OMRT	AB	5A_BEWO	chr1	161582467	161582667	tRNA-Gly-GGA	tRNA	tRNA	29.69	0.06	FCGR3A	-62749	FCGR3B	18429
.	.	5Bsi1	chr1	162466963	162499419										UHMK1	-1.19818	46.3315	20.1924	5e-05	na
.	.	5A_BEWO	chr1	163886364	163886564	L1M2c	LINE	L1	16.08	0.06	PBX1	-642408	NUF2	594720
.	.	5B_BEWO	chr1	165081347	165081547	MER20, MLT1J	hAT-Charlie, ERVL-MaLR	DNA, LTR	9.74	4.62	LMX1A	244505	PBX1	552575
ETC	.	5D_BEWO	chr1	166844881	166845081	.	.	.	53.38	0	TADA1	583	POGK	35655
OMR	ABBD	5D_BEWO	chr1	167683838	167684038	tRNA-Pro-CCG,	tRNA,	tRNA,	18.22	0	MPZL1	-7249	RCSD1	84608
OMR	ABBD	5A_BEWO	chr1	167683844	167684044	tRNA-Pro-CCG	tRNA	tRNA	16.43	0.29	MPZL1	-7243	RCSD1	84614
OMR	ABBD	5B_BEWO	chr1	167683868	167684068	tRNA-Pro-CCG	tRNA	tRNA	28.72	0	MPZL1	-7219	RCSD1	84638
OMRT	ABBD	5B_HEK293	chr1	167683952	167684152	tRNA-Pro-CCG	tRNA	tRNA	9.92	8.57	MPZL1	-7135	RCSD1	84722
OMT	.	5B_BEWO	chr1	167684695	167684895	tRNA-Pro-CCY	tRNA	tRNA	21.3	0	MPZL1	-6392	RCSD1	85465
.	.	5Bsi1	chr1	168214818	168216668										ANKRD36BP1	-1.01465	3.66751	1.81523	0.002	na
.	.	5Asi4si5	chr1	169337193	169396670										C1orf114	1.07072	2.30995	4.85203	0.0009	0.0267882
.	.	5Bsi1	chr1	171454665	171562650										PRRC2C	-0.708608	19.3261	11.8258	0.0134	na
.	.	5D_BEWO	chr1	171750592	171750792	.	.	.	25.26	0	VAMP4	-39305	METTL13	-150
.	.	5D_BEWO	chr1	172445448	172445648	.	.	.	16.19	0.08	SUCO	-56809	PIGC	-32322
.	.	5Bsi1	chr1	172502259	172580973										C1orf9	-0.588717	12.9928	8.63937	0.0368	na
.	.	5D_BEWO	chr1	173446081	173446281	.	.	.	18.42	0	TNFSF4	-269729	PRDX6	-224
.	.	5Bsi1	chr1	173684079	173755840										KLHL20	-0.873098	7.30395	3.98776	0.00405	na
.	.	5Bsi1	chr1	173832385	173837125										LOC100506046	-1.6505	3.7366	1.19022	0.6146	na
.	.	5Bsi1	chr1	178995073	179045702										FAM20B	-0.666555	22.9826	14.4793	0.02125	na
.	.	5B_BEWO	chr1	179256625	179256825	L2c	L2	LINE	9.64	0	ABL2	-57989	SOAT1	-6212
.	.	5B_BEWO	chr1	179297031	179297231	MIR3, FLAM_C	MIR, Alu	SINE, SINE	6.83	6.7	SOAT1	34194	NPHS2	247937
.	.	5A_BEWO	chr1	180154733	180154933	MIRb	SINE	MIR	7.25	0	LHX4	-44588	QSOX1	30864
.	.	5A_BEWO	chr1	181224893	181225093	LTR33	LTR	ERVL	18.37	0.07	CACNA1E	-227888	MR1	221854
.	.	5B_BEWO	chr1	183196836	183197036	.	.	.	6.99	0.79	LAMC2	41513	NMNAT2	190801
.	.	5B_BEWO	chr1	184197612	184197812	MIRb	MIR	SINE	11.67	4.25	TSEN15	176901	EDEM3	526335
.	.	5Bsi1	chr1	185265521	185286461										IVNS1ABP	-0.6114	44.2905	28.9909	0.03275	na
.	.	5Asi4si5	chr1	185703682	186446655										TPR	0.700124	18.0219	29.2792	0.00015	0.00803321
.	.	5A_BEWO	chr1	189731684	189731884	LTR1	LTR	ERV1	14.85	0.05	FAM5C	714975
.	.	5D_BEWO	chr1	189828622	189828822	L1PB4	L1	LINE	23.68	0	FAM5C	618037
.	.	5B_BEWO	chr1	190169187	190169387	.	.	.	9.08	2.76	FAM5C	277472
.	.	5A_BEWO	chr1	193526226	193526426	AluSc	SINE	Alu	14.93	0.07	B3GALT2	-370542
.	.	5B_BEWO	chr1	197548418	197548618	L1MEg	L1	LINE	7.7	6.59	DENND1B	195937	CRB1	311110
.	.	5D_BEWO	chr1	198181367	198181567	L1PBa,	L1,	LINE,	16.65	0	NEK7	55374	ATP6V1G3	328608
.	.	5B_BEWO	chr1	200747987	200748187	MLT1M	ERVL-MaLR	LTR	5.84	1.51	GPR25	-93996	CAMSAP2	39401
.	.	5B_BEWO	chr1	200771087	200771287	.	.	.	7.57	7.18	GPR25	-70896	CAMSAP2	62501
.	.	5A_BEWO	chr1	200941259	200941459	.	.	.	10.15	0	KIF21B	51469	GPR25	99276
.	.	5Bsi1	chr1	201434621	201438299										PHLDA3	0.598058	28.9562	43.8304	0.04455	na
.	.	5Asi4si5	chr1	201617449	201796102										NAV1	-0.584477	2.09247	1.39545	0.00135	0.0355016
.	.	5Asi4si5	chr1	201865583	201915716										LMOD1	0.641745	0.945429	1.47507	0.00325	0.0611417
.	.	5D_BEWO	chr1	202206353	202206553	.	.	.	19.16	0	LGR6	43424	UBE2T	104655
.	.	5Bsi1	chr1	202780073	202781041										KDM5B-AS1	1.51614	1.4991	4.28781	0.0032	na
.	.	5D_BEWO	chr1	202896307	202896507	.	.	.	19.86	0	KLHL12	-17	ADIPOR1	31110
.	.	5Asi4si5	chr1	203020310	203047864										PPFIA4	-0.726721	2.04115	1.23342	0.00095	0.0278806
.	.	5B_BEWO	chr1	203506122	203506322	MamGypLTR3	Gypsy	LTR	9.49	0.72	ATP2B4	-89467	OPTC	42951
.	.	5B_BEWO	chr1	203839396	203839596	.	.	.	6.14	0.78	SOX13	-203236	SNRPE	8753
OM	BB	5B_BEWO	chr1	204475639	204475839	tRNA-Lys-AAA	tRNA	tRNA	39.28	0	PIK3C2B	-16187	MDM4	-9772
OM	BB	5B_HEK293	chr1	204475652	204475852	tRNA-Lys-AAA	tRNA	tRNA	17.28	0	PIK3C2B	-16200	MDM4	-9759
OMRT	ABD	5A_BEWO	chr1	204476159	204476359	tRNA-Lys-AAA	tRNA	tRNA	14.78	0.05	PIK3C2B	-16707	MDM4	-9252
OMRT	ABD	5D_BEWO	chr1	204476175	204476375	tRNA-Lys-AAA,	tRNA,	tRNA,	17.19	0.07	PIK3C2B	-16723	MDM4	-9236
.	.	5Asi4si5	chr1	204485506	204527248										MDM4	-0.710825	7.95244	4.85871	0.0002	0.00988148
.	.	5Bsi1	chr1	204485506	204527248										MDM4	-0.718275	8.06516	4.9022	0.0126	na
T	.	5D_BEWO	chr1	205091315	205091515	.	.	.	18.52	0	RBBP5	-272	DSTYK	89279
.	.	5D_BEWO	chr1	205196866	205197066	.	.	.	24.85	0	DSTYK	-16272	TMCC2	-338
.	.	5Bsi1	chr1	205577070	205602000										ELK4	-0.859475	7.44509	4.10339	0.0054	na
.	.	5Bsi1	chr1	205626980	205649630										SLC45A3	0.809775	5.00759	8.778	0.0096	na
T	.	5D_BEWO	chr1	205719258	205719458	.	.	.	35.67	0	SLC45A3	-69771	NUCKS1	46
.	.	5Bsi1	chr1	207217193	207224422										YOD1	-0.697626	14.9205	9.1998	0.0161	na
.	BD	5D_BEWO	chr1	207414092	207414292	.	.	.	19.74	0.11	CD55	-80854	C4BPA	136585
.	BD	5B_BEWO	chr1	207414594	207414794	.	.	.	10.61	0.43	CD55	-80352	C4BPA	137087
.	.	5Bsi1	chr1	207925382	207968861										CD46	-0.636854	80.2707	51.6232	0.02365	na
.	.	5Asi4si5	chr1	208195587	208417665										PLXNA2	-0.631674	3.36362	2.17097	0.0006	0.0206192
.	.	5Bsi1	chr1	208195587	208417665										PLXNA2	-0.779628	3.41265	1.98793	0.00975	na
.	.	5A_BEWO	chr1	209508529	209508729	BLACKJACK	DNA	hAT-Blackjack	15.65	0.07	CAMK1G	-248433
.	.	5Bsi1	chr1	209848669	209849735										G0S2	1.59714	0.53031	1.60441	0.0049	na
.	.	5Asi4si5	chr1	210111518	210337633										SYT14	0.760892	0.778561	1.3193	0.0006	0.0206192
.	.	5D_BEWO	chr1	210494983	210495183	.	.	.	15.38	0.14	HHAT	-7167	SYT14	383545
.	.	5Bsi1	chr1	211432707	211489725										RCOR3	-0.645764	9.30668	5.9484	0.0293	na
.	.	5B_BEWO	chr1	212353416	212353616	.	.	.	6.74	2.7	PPP2R5A	-105363	DTL	144597
.	.	5Asi4si5	chr1	212859758	212873327										BATF3	0.584387	9.60242	14.3979	0.0044	0.0723019
.	.	5Bsi1	chr1	212859758	212873327										BATF3	0.693472	9.74262	15.7555	0.0313	na
.	.	5Bsi1	chr1	213123886	213164927										VASH2	-0.848776	3.3924	1.88365	0.0072	na
.	.	5Bsi1	chr1	214161859	214209762										PROX1	-0.735454	1.55585	0.934488	0.03835	na
.	.	5Asi4si5	chr1	214776531	214837914										CENPF	0.952322	17.1035	33.0949	5e-05	0.00349381
.	.	5B_BEWO	chr1	219596780	219596980	MIRc	MIR	SINE	5.47	4.47	LYPLAL1	249694	SLC30A10	505064
.	.	5B_BEWO	chr1	219736197	219736397	L3	CR1	LINE	6.08	7.06	SLC30A10	365647	LYPLAL1	389111
.	.	5A_BEWO	chr1	220863566	220863766	.	.	.	15.26	0.12	2015-03-02	-58010	C1orf115	479
T	.	5D_BEWO	chr1	221916311	221916511	.	.	.	17.67	0	DUSP10	-893	HHIPL2	805034
OMRT	.	5B_BEWO	chr1	222638283	222638483	tRNA-Thr-ACA	tRNA	tRNA	18.38	0	DUSP10	-722865	HHIPL2	83062
.	.	5Bsi1	chr1	222791443	222841351										MIA3	-0.676587	10.445	6.53485	0.0193	na
.	.	5D_BEWO	chr1	222885778	222885978	.	.	.	26.1	0	BROX	-17	AIDA	-12
.	.	5A_BEWO	chr1	223270644	223270844	.	.	.	16.08	0.14	TLR5	39885	DISP1	168978
.	.	5D_BEWO	chr1	223899658	223899858	MIRb	MIR	SINE	23.68	0	CAPN8	-46410	CAPN2	-276
.	.	5Bsi1	chr1	224370909	224381142										DEGS1	-0.773051	118.459	69.3194	0.00725	na
.	.	5A_BEWO	chr1	225262302	225262502	L1PA12	LINE	L1	16.08	0.05	DNAH14	145033	LBR	354117
.	.	5A_BEWO	chr1	225662736	225662936	MIR	SINE	MIR	17.59	0.29	LBR	-46317	ENAH	178008
.	.	5D_BEWO	chr1	225942612	225942812	AluY, MIR,	Alu, MIR,	SINE, SINE,	16.46	0.05	ENAH	-101868	SRP9	-22819
.	.	5B_BEWO	chr1	225956787	225956987	.	.	.	6.49	0.68	ENAH	-116043	SRP9	-8644
.	.	5D_BEWO	chr1	226187065	226187265	.	.	.	16.92	0	H3F3A	-64513	LEFTY2	-57976
.	.	5B_BEWO	chr1	226546736	226546936	.	.	.	7.21	3.81	LIN9	-49402	PARP1	48938
.	.	5A_BEWO	chr1	227020407	227020607	MER31A	LTR	ERV1	14.56	0.04	ITPKB	-93643	PSEN2	-37757
.	.	5Bsi1	chr1	227058272	227083804										PSEN2	0.641412	15.1963	23.704	0.02455	na
.	.	5B_BEWO	chr1	227161763	227161963	.	.	.	7.86	6.72	ADCK3	76626	CDC42BPA	344312
.	.	5Bsi1	chr1	227751219	227850164										ZNF678	-0.837515	7.15692	4.00506	0.00385	na
.	.	5A_BEWO	chr1	227917865	227918065	.	.	.	9.05	0	SNAP47	-4732	ZNF678	166721
.	.	5Bsi1	chr1	228194722	228248972										WNT3A	0.928019	1.1975	2.27844	0.01475	na
.	.	5Bsi1	chr1	228294379	228297013										MRPL55	0.769122	90.2254	153.765	0.00745	na
.	.	5Bsi1	chr1	228327784	228336655										GUK1	0.782636	154.006	264.932	0.00655	na
.	.	5A_BEWO	chr1	228594131	228594331	GC_rich	Low_complexity	Low_complexity	15.46	0	TRIM11	310	OBSCN	198400
.	.	5Bsi1	chr1	228645064	228645560										HIST3H2A	0.735036	77.5534	129.083	0.01745	na
.	.	5B_BEWO	chr1	229277553	229277753	ERV3-16A3_I-int	ERVL	LTR	4.72	4.44	TMEM78	-107730	RHOU	406829
.	.	5D_BEWO	chr1	229361284	229361484	MER129	LTR?	LTR?	20.29	0	TMEM78	-23999	RHOU	490560
.	.	5D_BEWO	chr1	230303159	230303359	AluJo	Alu	SINE	50.88	0	GALNT2	100303	PGBD5	210132
.	.	5D_BEWO	chr1	230303159	230303359	AluJo	Alu	SINE	50.88	0	GALNT2	100303	PGBD5	210132
.	.	5Bsi1	chr1	231664398	232177019										DISC1,TSNAX	-0.710499	46.1967	28.2312	0.01495	na
.	.	5D_BEWO	chr1	235094299	235094499	MIR	MIR	SINE	22.98	0	IRF2BP2	-349128	TOMM20	197852
.	.	5D_BEWO	chr1	235272360	235272560	.	.	.	16.35	0.09	IRF2BP2	-527189	TOMM20	19791
.	.	5Asi4si5	chr1	235272657	235292256										TOMM20	0.710975	149.536	244.777	5e-05	0.00349381
.	.	5Bsi1	chr1	235272657	235292256										TOMM20	0.589454	151.65	228.184	0.0345	na
.	.	5Asi4si5	chr1	236139131	236228481										NID1	-0.717329	55.2676	33.615	5e-05	0.00349381
.	.	5B_BEWO	chr1	236164822	236165022	.	.	.	9.73	6	LYST	-134702	NID1	63540
.	.	5D_BEWO	chr1	236665863	236666063	MIR	MIR	SINE	34.4	0	LGALS8	-15610	EDARADD	108385
.	.	5Asi4si5	chr1	240255184	240638489										FMN2	-0.772016	5.6729	3.32204	0.0001	0.00606364
.	.	5Bsi1	chr1	240255184	240638489										FMN2	-0.63723	5.75478	3.70001	0.03195	na
.	.	5A_BEWO	chr1	240286259	240286459	.	.	.	14.63	0.05	FMN2	31179	GREM2	489090
.	.	5Asi4si5	chr1	243219615	243265046										LOC731275	-0.777452	3.51078	2.04818	0.0003	0.0130243
.	.	5Bsi1	chr1	244214560	244220778										ZNF238	-0.639404	26.318	16.8956	0.0234	na
.	.	5Bsi1	chr1	244571793	244615436										ADSS	-0.633446	64.6486	41.6747	0.02605	na
.	.	5A_BEWO	chr1	244650824	244651024	MER45C	DNA	hAT-Tip100	17.34	0.06	DESI2	-165313	C1orf101	26246
.	.	5Bsi1	chr1	244998638	245010243										HNRNPU-AS1	-0.580004	32.0238	21.4227	0.04245	na
.	.	5Bsi1	chr1	245133170	245288530										EFCAB2	-0.654296	1.74275	1.10732	0.09755	na
.	.	5A_BEWO	chr1	247409234	247409434	L1M3b	LINE	L1	14.85	0.07	ZNF124	-74016	ZNF496	85711
OMRT	AD	5D_BEWO	chr1	249167921	249168121	tRNA-Leu-TTG	tRNA	tRNA	22.18	0	ZNF692	-14962
OMRT	AD	5A_BEWO	chr1	249167936	249168136	tRNA-Leu-TTG	tRNA	tRNA	28.6	0	ZNF692	-14977
OMRT	.	5B_BEWO	chr1	249168395	249168595	tRNA-Glu-GAG_, MER66C	tRNA, ERV1	tRNA, LTR	32.01	0	ZNF692	-15436
.	.	5Bsi1	chr10	180404	300577										ZMYND11	-0.790548	24.7019	14.2808	0.00635	na
.	.	5A_BEWO	chr10	403721	403921	.	.	.	16.2	0.06	ZMYND11	223397	DIP2C	331785
.	.	5A_BEWO	chr10	1050032	1050232	L1M2a	LINE	L1	17.32	0.15	GTPBP4	15794	IDI2	21667
.	.	5Bsi1	chr10	1064846	1095061										IDI2-AS1	-0.702779	2.76945	1.70151	0.849	na
.	.	5D_BEWO	chr10	1095329	1095529	.	.	.	15.06	0.09	IDI1	-319	ADARB2	684241
.	.	5Bsi1	chr10	1102775	1178237										WDR37	-0.651779	7.29061	4.64044	0.0285	na
.	.	5A_BEWO	chr10	3139430	3139630	.	.	.	14.63	0.05	PFKP	29818	PITRM1	75473
.	.	5B_BEWO	chr10	3495253	3495453	.	.	.	11.13	3.08	PITRM1	-280350	KLF6	332114
.	.	5D_BEWO	chr10	3954072	3954272	.	.	.	17.05	0.11	AKR1E2	-914274	KLF6	-126705
.	.	5D_BEWO	chr10	5488448	5488648	.	.	.	17.37	0	NET1	34034	CALML5	52985
OMRT	.	5B_BEWO	chr10	5895597	5895797	AluSq, tRNA-Val-GTA, AluSx	Alu, tRNA, Alu	SINE, tRNA, SINE	11.13	3.14	FBXO18	-40652	GDI2	-40185
.	.	5Bsi1	chr10	5903688	5931860										ANKRD16	0.66801	7.2102	11.4561	0.0334	na
ETC	.	5A_BEWO	chr10	6130787	6130987	SUBTEL_sa	Satellite	Satellite	19.67	0.06	IL2RA	-26599	RBM17	-422
.	.	5A_BEWO	chr10	7516443	7516643	.	.	.	14.85	0.06	SFMBT2	-65240	ITIH5	192391
.	.	5A_BEWO	chr10	7688598	7688798	MLT1G3	LTR	ERVL-MaLR	14.85	0.05	SFMBT2	-237395	ITIH5	20236
.	.	5Bsi1	chr10	11047258	11378672										CELF2	-0.645869	18.7288	11.9697	0.0211	na
.	.	5D_BEWO	chr10	11471718	11471918	.	.	.	17.04	0.11	USP6NL	102456	CELF2	411925
.	.	5D_BEWO	chr10	11936605	11936805	.	.	.	17.33	0	UPF2	141191	ECHDC3	152340
.	.	5Asi4si5	chr10	11962020	12085169										UPF2	0.657271	5.28772	8.33925	0.0002	0.00988148
.	.	5A_BEWO	chr10	12493175	12493375	LTR79	LTR	ERVL	14.85	0.04	CAMK1D	101794	CCDC3	550422
.	.	5A_BEWO	chr10	12493175	12493375	LTR79	LTR	ERVL	14.85	0.04	CAMK1D	101794	CCDC3	550422
.	.	5Bsi1	chr10	12938624	13043704										CCDC3	0.617664	14.4452	22.1646	0.035	na
.	.	5A_BEWO	chr10	13741609	13741809	.	.	.	14.85	0.06	PRPF18	112782	FRMD4A	631174
.	.	5B_BEWO	chr10	15242614	15242814	AluJr	Alu	SINE	12.06	0	NMT2	-32022	FAM171A1	170344
.	.	5Bsi1	chr10	15559087	15761770										ITGA8	-1.07398	8.25822	3.92272	0.00045	na
.	.	5A_BEWO	chr10	17772875	17773075	.	.	.	14.85	0.05	TMEM236	-21276	STAM	86851
.	.	5D_BEWO	chr10	20122203	20122403	.	.	.	15.79	0.09	PLXDC2	17135
.	.	5Bsi1	chr10	21068902	21463852										LOC100128511	1.22624	0.845034	1.97702	0.74635	na
.	.	5Bsi1	chr10	21802408	21814611										C10orf140	-0.634533	3.65118	2.35191	0.0369	na
OMRT	AB	5A_BEWO	chr10	22518351	22518551	tRNA-Asn-AAC	tRNA	tRNA	15.8	0.06	DNAJC1	-225797	COMMD3	-86452
OMRT	AB	5B_BEWO	chr10	22518410	22518610	tRNA-Asn-AAC	tRNA	tRNA	12.97	0	DNAJC1	-225856	COMMD3	-86393
.	.	5D_BEWO	chr10	22605232	22605432	GC_rich,	Low_complexity,	Low_complexity,	15.48	0.14	COMMD3-BMI1	-6	COMMD3	429
.	.	5D_BEWO	chr10	22605232	22605432	GC_rich,	Low_complexity,	Low_complexity,	15.48	0.14	COMMD3-BMI1	-6	COMMD3	429
.	.	5A_BEWO	chr10	22689239	22689439	.	.	.	14.85	0.04	SPAG6	54940	PIP4K2A	314145
.	.	5D_BEWO	chr10	24545026	24545226	.	.	.	15.2	0.08	KIAA1217	47033	ARHGAP21	467471
.	.	5D_BEWO	chr10	24672253	24672453	.	.	.	20.18	0	KIAA1217	174260	ARHGAP21	340244
.	.	5Asi4si5	chr10	27293044	27389427										ANKRD26	0.670755	2.76331	4.39894	0.00025	0.0115726
.	.	5Bsi1	chr10	27484142	27531068										ACBD5	-0.585731	21.9419	14.6201	0.03575	na
.	.	5Bsi1	chr10	27961802	28034778										MKX	-0.815569	5.68113	3.22793	0.00655	na
.	.	5A_BEWO	chr10	29919811	29920011	.	.	.	19.12	0.09	SVIL	104819	LYZL1	341921
.	.	5A_BEWO	chr10	29919811	29920011	.	.	.	19.12	0.09	SVIL	104819	LYZL1	341921
.	.	5Asi4si5	chr10	31608100	31818742										ZEB1	0.99231	2.96497	5.89842	5e-05	0.00349381
T	.	5D_BEWO	chr10	32217690	32217890	GC_rich	Low_complexity	Low_complexity	26.97	0	ARHGAP12	-55	KIF5B	127569
.	.	5A_BEWO	chr10	34570070	34570270	.	.	.	14.85	0.04	NRP1	-944980	PARD3	534079
.	.	5Bsi1	chr10	38238794	38265453										ZNF25	-0.601429	4.84711	3.19474	0.0485	na
.	.	5Asi4si5	chr10	38717073	38741081										LOC399744	-1.06998	1.90253	0.906222	5e-05	0.00349381
.	.	5D_BEWO	chr10	43892673	43892873	.	.	.	15.99	0.1	ZNF487	-39801	HNRNPF	-494
.	.	5D_BEWO	chr10	43892673	43892873	.	.	.	15.99	0.1	ZNF487	-39801	HNRNPF	-494
.	.	5A_BEWO	chr10	44506334	44506534	.	.	.	15.04	0.06	ZNF32	-362282	CXCL12	374063
.	.	5Bsi1	chr10	44865604	44880545										CXCL12	-0.826377	3.01814	1.70206	0.0208	na
.	.	5A_BEWO	chr10	45830103	45830303	(TTTTA)n	Simple_repeat	Simple_repeat	16.08	0.05	ALOX5	-39472	OR13A1	-19147
T	.	5D_BEWO	chr10	46090273	46090473	.	.	.	25.57	0	2015-03-08	-19	ZFAND4	77423
.	.	5Bsi1	chr10	49654067	49864310										ARHGAP22	0.82729	4.32657	7.67685	0.00835	na
.	.	5A_BEWO	chr10	50850693	50850893	.	.	.	14.93	0.07	CHAT	28710	OGDHL	119576
.	.	5A_BEWO	chr10	50850693	50850893	.	.	.	14.93	0.07	CHAT	28710	OGDHL	119576
.	.	5A_BEWO	chr10	53061456	53061656	.	.	.	14.85	0.05	PRKG1	227622	CSTF2T	397799
.	.	5A_BEWO	chr10	53061456	53061656	.	.	.	14.85	0.05	PRKG1	227622	CSTF2T	397799
.	.	5Bsi1	chr10	59951277	60027694										IPMK	-0.654653	7.43836	4.72505	0.0301	na
.	.	5Bsi1	chr10	60094738	60130513										UBE2D1	-0.835414	24.2494	13.5899	0.00365	na
.	.	5A_BEWO	chr10	63850910	63851110	.	.	.	16.08	0.06	RTKN2	177456	ARID5B	189951
.	.	5Asi4si5	chr10	64893006	64914786										NRBF2	0.723358	8.90565	14.7034	0.0001	0.00606364
.	.	5Bsi1	chr10	64926987	65226322										LOC84989	0.640753	1.21882	1.90031	0.80415	na
.	.	5Bsi1	chr10	65281122	65384883										REEP3	-1.01773	25.2919	12.4915	0.0004	na
.	.	5B_BEWO	chr10	67536917	67537117	L1MB8	L1	LINE	7.9	6.61	NONE
OMRT	ABBD	5D_BEWO	chr10	69524138	69524338	tRNA-Ser-TCA,	tRNA,	tRNA,	18.71	0	SIRT1	-120189	CTNNA3	-68311
OMRT	ABBD	5A_BEWO	chr10	69524196	69524396	tRNA-Ser-TCA	tRNA	tRNA	14.78	0.06	SIRT1	-120131	CTNNA3	-68369
OMRT	ABBD	5B_BEWO	chr10	69524203	69524403	tRNA-Ser-TCA	tRNA	tRNA	20.87	0	SIRT1	-120124	CTNNA3	-68376
OMRT	ABBD	5B_HEK293	chr10	69524261	69524461	tRNA-Ser-TCA	tRNA	tRNA	12.5	25.49	SIRT1	-120066	CTNNA3	-68434
.	.	5Asi4si5	chr10	69556426	69597937										DNAJC12	0.721653	19.6375	32.3836	0.00025	0.0115726
T	.	5D_BEWO	chr10	69644262	69644462	.	.	.	19.47	0	CTNNA3	-188435	SIRT1	-65
.	.	5B_BEWO	chr10	70153682	70153882	.	.	.	8.35	6.64	PBLD	-61098	RUFY2	13164
.	.	5Bsi1	chr10	70320116	70454239										TET1	-0.9714	3.71033	1.89231	0.0004	na
.	.	5A_BEWO	chr10	70359073	70359273	.	.	.	15.25	0.06	CCAR1	-121798	TET1	38760
.	.	5A_BEWO	chr10	70515999	70516199	.	.	.	18.25	0.06	STOX1	-71199	CCAR1	35128
.	.	5Asi4si5	chr10	70715891	70744279										DDX21	0.608301	63.7694	97.214	0.00025	0.0115726
.	.	5D_BEWO	chr10	70883833	70884033	G-rich,	Low_complexity,	Low_complexity,	21.05	0.08	SUPV3L1	-56055	VPS26A	665
.	BD	5B_BEWO	chr10	70939847	70940047	.	.	.	11.12	0.72	SUPV3L1	-41	VPS26A	56679
.	BD	5D_BEWO	chr10	70939885	70940085	.	.	.	32.54	0	SUPV3L1	-3	VPS26A	56717
.	.	5A_BEWO	chr10	71249326	71249526	MER11A	LTR	ERVK	14.85	0.07	TSPAN15	38197	NEUROG3	83568
.	.	5Bsi1	chr10	71390002	71393355										C10orf35	0.682382	14.243	22.857	0.02445	na
.	.	5Bsi1	chr10	72163860	72188374										EIF4EBP2	-0.927346	34.7408	18.2676	0.00085	na
.	.	5Bsi1	chr10	72238563	72328206										KIAA1274	0.676974	6.60185	10.5549	0.0231	na
.	.	5A_BEWO	chr10	72575426	72575626	.	.	.	14.85	0.06	TBATA	-30369	SGPL1	-200
.	.	5A_BEWO	chr10	72575426	72575626	.	.	.	14.85	0.06	TBATA	-30369	SGPL1	-200
.	.	5Bsi1	chr10	72972291	73062635										LOC728978	0.822284	4.40264	7.78476	0.70675	na
.	.	5D_BEWO	chr10	73078749	73078949	.	.	.	17.41	0.07	SLC29A3	-166	UNC5B	106522
.	.	5A_BEWO	chr10	73084874	73085074	.	.	.	14.63	0.07	SLC29A3	5959	C10orf105	394604
.	.	5A_BEWO	chr10	73610725	73610925	.	.	.	14.85	0.06	PSAP	301	CDH23	55297
.	.	5D_BEWO	chr10	74927707	74927907	.	.	.	21.05	0.13	ECD	46	NUDT13	57590
.	.	5Asi4si5	chr10	75669726	75682535										PLAU	-0.773868	1.60712	0.939918	0.00275	0.0548281
.	.	5D_BEWO	chr10	75758254	75758454	MIRb,	MIR,	SINE,	17.22	0	VCL	482	AP3M1	152467
.	.	5A_BEWO	chr10	76660217	76660417	.	.	.	14.92	0.06	KAT6B	73934	DUPD1	157955
.	.	5D_BEWO	chr10	76970368	76970568	.	.	.	15.41	0	VDAC2	-138	SAMD8	99075
.	.	5Bsi1	chr10	76993728	76995770										COMTD1	0.760219	50.0121	84.7078	0.0117	na
.	.	5Bsi1	chr10	77542518	78317126										C10orf11	-0.881705	1.47334	0.79962	0.07065	na
.	.	5A_BEWO	chr10	79561659	79561859	MLT1D	LTR	ERVL-MaLR	16.2	0.07	KCNMA1	-164359	DLG5	124525
.	.	5D_BEWO	chr10	79619807	79620007	MIRb,	MIR,	SINE,	39.3	0	KCNMA1	-222507	DLG5	66377
.	.	5D_BEWO	chr10	79658356	79658556	.	.	.	22.93	0	KCNMA1	-261056	DLG5	27828
.	.	5Asi4si5	chr10	80828791	81076285										ZMIZ1	-0.789851	5.54428	3.20683	5e-05	0.00349381
.	.	5A_BEWO	chr10	81230019	81230219	.	.	.	14.83	0.04	EIF5AL1	-42238	ZCCHC24	-24736
.	.	5Asi4si5	chr10	81272356	81276192										EIF5AL1	0.830102	2.01381	3.58017	5e-05	0.00349381
.	.	5A_BEWO	chr10	88699293	88699493	.	.	.	20.24	0.06	MMRN2	17979	BMPR1A	182986
.	.	5Bsi1	chr10	88728187	88769960										AGAP11,C10orf116	0.895683	0.862509	1.60469	0.14825	na
.	.	5Asi4si5	chr10	91461366	91534700										KIF20B	0.810741	7.67728	13.4668	5e-05	0.00349381
.	.	5Bsi1	chr10	93066718	93371217										HECTD2	-0.872374	11.418	6.23703	0.0077	na
.	.	5Bsi1	chr10	93388196	93392858										PPP1R3C	-0.755533	1.36261	0.80711	0.04135	na
.	.	5A_BEWO	chr10	93743270	93743470	.	.	.	16.08	0.04	BTAF1	59844	CPEB3	307474
.	.	5Asi4si5	chr10	93808396	94050875										CPEB3	-0.827657	1.92136	1.08258	0.0001	0.00606364
.	.	5Bsi1	chr10	93808396	94050875										CPEB3	-1.2156	1.94857	0.839043	5e-05	na
.	.	5Bsi1	chr10	95351592	95360993										RBP4	0.634887	2.26955	3.52419	0.11325	na
.	.	5D_BEWO	chr10	97051192	97051392	MIRc,	MIR,	SINE,	18.22	0	PDLIM1	-511	SORBS1	269843
.	.	5Bsi1	chr10	98592016	98724198										LCOR	-0.589991	8.9452	5.94272	0.0399	na
.	.	5Bsi1	chr10	98741040	98745585										C10orf12	-0.754513	2.22438	1.3185	0.01715	na
.	.	5Bsi1	chr10	99116457	99161127										RRP12	0.595991	11.3615	17.173	0.03945	na
.	.	5Bsi1	chr10	99258767	99330960										UBTD1	0.682956	9.86612	15.8393	0.0303	na
.	.	5Bsi1	chr10	99437180	99447015										AVPI1	0.683661	11.407	18.3221	0.02375	na
.	.	5A_BEWO	chr10	99457477	99457677	MLT1E1A, AluSp,	ERVL-MaLR, Alu,	LTR, SINE,	14.85	0.04	MARVELD1	-15904	AVPI1	-10497
.	.	5D_BEWO	chr10	100028832	100029032	MIRc, L2b,	MIR, L2,	SINE, LINE,	18.09	0	LOXL4	-925	PYROXD2	146009
.	.	5D_BEWO	chr10	102027336	102027536	.	.	.	17.11	0.1	CHUK	-38060	CWF19L1	1
.	.	5D_BEWO	chr10	102027336	102027536	.	.	.	17.11	0.1	CHUK	-38060	CWF19L1	1
.	.	5A_BEWO	chr10	102113713	102113913	.	.	.	15.4	0.04	WNT8B	-108985	SCD	6932
.	.	5Bsi1	chr10	102283496	102289636										NDUFB8	0.594887	216.318	326.717	0.03745	na
.	.	5D_BEWO	chr10	102430875	102431075	.	.	.	16.75	0.09	PAX2	-74493	HIF1AN	135359
.	.	5Asi4si5	chr10	102505467	102589698										PAX2	-1.11105	1.85365	0.858158	5e-05	0.00349381
.	.	5A_BEWO	chr10	102773372	102773572	.	.	.	15.97	0.1	LZTS2	14239	PDZD7	17418
.	.	5Bsi1	chr10	102820998	102825351										KAZALD1	0.62478	2.89358	4.46183	0.0569	na
.	.	5Bsi1	chr10	102891060	102897546										TLX1	0.672338	12.3152	19.6262	0.0216	na
.	.	5Bsi1	chr10	102986732	102988717										LBX1	0.914281	1.5179	2.86068	0.0339	na
.	.	5Bsi1	chr10	102989350	102998616										FLJ41350	0.68096	7.36496	11.8075	0.03395	na
.	.	5Asi4si5	chr10	103348088	103369410										DPCD	0.785715	32.3809	55.8229	5e-05	0.00349381
.	.	5A_BEWO	chr10	103385629	103385829	.	.	.	19.79	0.07	DPCD	37684	FBXW4	69287
.	.	5Bsi1	chr10	103825123	103827795										HPS6	0.754647	14.49	24.4479	0.01055	na
.	.	5Bsi1	chr10	103989945	104001231										PITX3	0.889876	2.09118	3.87499	0.0401	na
.	.	5D_BEWO	chr10	104529639	104529839	.	.	.	18.23	0.08	WBP1L	26012	CYP17A1	67551
.	.	5Bsi1	chr10	105206542	105212162										CALHM2	0.614678	9.36608	14.3415	0.03985	na
.	.	5A_BEWO	chr10	105225177	105225377	LTR16C	LTR	ERVL	16.08	0.06	CALHM1	-6632	CALHM3	13720
.	.	5Bsi1	chr10	105253734	105352309										NEURL	0.693756	1.13567	1.83693	0.05135	na
.	.	5Bsi1	chr10	105353783	105615164										SH3PXD2A	-0.61106	2.59694	1.70025	0.0391	na
.	.	5D_BEWO	chr10	105476402	105476602	MIRc,	MIR,	SINE,	18.83	0	SH3PXD2A	138662	NEURL	222766
.	.	5Asi4si5	chr10	105727469	105787342										SLK	0.632074	14.2607	22.1012	0.0002	0.00988148
.	.	5D_BEWO	chr10	105816432	105816632	MIR3,	MIR,	SINE,	18.42	0	COL17A1	29228	SLK	89573
.	.	5Asi4si5	chr10	112327448	112364392										SMC3	0.919695	30.1891	57.1093	5e-05	0.00349381
.	.	5A_BEWO	chr10	112394559	112394759	.	.	.	14.85	0.05	RBM20	-9496	SMC3	67210
.	.	5B_BEWO	chr10	112617384	112617584	.	.	.	10.38	4.69	PDCD4	-14081	RBM20	213329
.	.	5D_BEWO	chr10	113943428	113943628	GC_rich	Low_complexity	Low_complexity	30.83	0	TECTB	-99965	GPAM	-7
.	.	5D_BEWO	chr10	114120215	114120415	MIRc,	MIR,	SINE,	17.77	0.1	ACSL5	-15641	TECTB	76822
.	.	5D_BEWO	chr10	114597267	114597467	MIR3,	MIR,	SINE,	15.85	0.07	TCF7L2	-112642	VTI1A	390351
.	.	5Asi4si5	chr10	114710008	114927436										TCF7L2	-0.722855	8.91178	5.39962	0.00025	0.0115726
.	.	5Bsi1	chr10	114710008	114927436										TCF7L2	-0.732207	9.04021	5.44204	0.0132	na
.	.	5Asi4si5	chr10	115881973	115934364										C10orf118	0.737086	3.2534	5.42279	0.0003	0.0130243
.	.	5D_BEWO	chr10	116096710	116096910	.	.	.	22.02	0	AFAP1L2	67434	VWA2	97792
.	.	5Asi4si5	chr10	116581502	116659586										FAM160B1	-0.72997	11.5129	6.94134	5e-05	0.00349381
.	.	5Bsi1	chr10	116581502	116659586										FAM160B1	-1.0625	11.6752	5.59008	0.0001	na
.	.	5Bsi1	chr10	118888031	118897812										VAX1	0.722281	1.83961	3.03497	0.06205	na
.	.	5A_BEWO	chr10	119133941	119134141	.	.	.	18.56	0.07	PDZD8	937	SLC18A2	133437
.	.	5Bsi1	chr10	119764426	119806114										RAB11FIP2	-0.63017	11.8668	7.66712	0.0302	na
.	.	5Asi4si5	chr10	120967196	121215131										GRK5	0.599339	2.83514	4.2953	0.00345	0.0635996
.	.	5A_BEWO	chr10	121092969	121093169	.	.	.	17.45	0.1	GRK5	125968	RGS10	209151
T	.	5D_BEWO	chr10	121100940	121101140	L2b	L2	LINE	32.24	0	GRK5	133939	RGS10	201180
.	.	5B_BEWO	chr10	121423674	121423874	.	.	.	11.13	3.25	INPP5F	-61835	BAG3	12892
.	.	5A_BEWO	chr10	122610690	122610890	.	.	.	15.25	0.07	WDR11	103	FGFR2	747127
.	.	5D_BEWO	chr10	123356680	123356880	.	.	.	20.9	0	FGFR2	1137	WDR11	746093
.	.	5Bsi1	chr10	124134093	124191871										PLEKHA1	-0.748922	28.2403	16.8044	0.0098	na
.	.	5D_BEWO	chr10	124235868	124236068	.	.	.	15.79	0.08	DMBT1	-84213	HTRA1	14927
.	.	5D_BEWO	chr10	126073990	126074190	MIRb,	MIR,	SINE,	16.15	0.11	CHST15	-222120	OAT	33415
.	.	5D_BEWO	chr10	126953452	126953652	L2b,	L2,	LINE,	19.07	0.05	C10orf137	-454593	CTBP2	-237093
.	.	5Asi4si5	chr10	127512103	127569884										BCCIP	0.729456	45.8593	76.0354	0.0027	0.0541254
.	.	5Asi4si5	chr10	127702901	128077127										ADAM12	-0.748912	2.5772	1.53357	0.00015	0.00803321
.	.	5Bsi1	chr10	127702901	128077127										ADAM12	-0.798077	2.61439	1.50357	0.00875	na
.	.	5B_BEWO	chr10	129035690	129035890	.	.	.	9.43	6.6	NPS	-311823	DOCK1	441812
.	.	5A_BEWO	chr10	129650652	129650852	.	.	.	14.83	0.06	CLRN3	40459	FOXI2	115253
.	.	5A_BEWO	chr10	129865964	129866164	.	.	.	14.67	0.23	MKI67	58585	PTPRE	160739
.	.	5B_BEWO	chr10	130136714	130136914	.	.	.	9.08	8.99	MKI67	-212165
.	.	5A_BEWO	chr10	131812180	131812380	.	.	.	14.83	0.04	GLRX3	-122383	EBF3	-50175
.	.	5Bsi1	chr10	134020995	134121477										STK32C	0.805786	3.56044	6.224	0.0136	na
.	.	5Bsi1	chr10	134210701	134231358										PWWP2B	0.58532	7.44195	11.1657	0.0528	na
.	.	5Bsi1	chr10	135043777	135045062										UTF1	0.951709	0.874163	1.69077	0.1346	na
.	.	5Bsi1	chr10	135207620	135238121										SPRN	0.588857	3.3795	5.08294	0.42225	na
.	.	5Bsi1	chr11	369794	382117										B4GALNT4	0.644777	8.48519	13.2666	0.03135	na
.	.	5A_BEWO	chr11	390304	390504	MER52-int	LTR	ERV1	15.25	0.05	PKP3	-3813	B4GALNT4	20600
.	.	5Bsi1	chr11	394216	404908										PKP3	0.682306	5.85642	9.39781	0.02755	na
.	.	5Bsi1	chr11	405715	417397										SIGIRR	0.66302	6.60007	10.4505	0.0399	na
.	.	5Bsi1	chr11	450279	491387										PTDSS2	0.58208	16.2384	24.309	0.04855	na
.	.	5Bsi1	chr11	532241	535550										HRAS	0.587736	25.0084	37.5848	0.04275	na
.	.	5A_BEWO	chr11	584471	584671	.	.	.	17.32	0.06	PHRF1	8050	IRF7	31157
.	.	5Asi4si5	chr11	637304	640705										DRD4	-1.88719	2.0629	0.557669	0.0001	0.00606364
.	.	5Bsi1	chr11	644224	704129										DEAF1	0.613481	22.0725	33.7698	0.0585	na
.	.	5Bsi1	chr11	706119	727727										EPS8L2	0.588832	6.08186	9.14729	0.0525	na
.	.	5Asi4si5	chr11	767222	777487										PDDC1	-0.822708	15.2954	8.64768	5e-05	0.00349381
.	.	5D_BEWO	chr11	804312	804512	.	.	.	22.09	0	SLC25A22	-8051	PIDD	833
.	.	5D_BEWO	chr11	809787	809987	.	.	.	21.05	0	PNPLA2	-9015	RPLP2	240
.	.	5Bsi1	chr11	827584	831991										EFCAB4A	0.782782	1.03256	1.77646	0.0625	na
.	.	5Bsi1	chr11	842823	867116										TSPAN4	0.709917	9.75182	15.9511	0.02335	na
.	.	5Bsi1	chr11	1411128	1483919										BRSK2	0.849832	2.23778	4.03314	0.0069	na
.	.	5Bsi1	chr11	1490684	1785501										MOB2	0.605678	9.95604	15.15	0.4932	na
.	.	5D_BEWO	chr11	1785049	1785249	(CGGGG)n,	Simple_repeat,	Simple_repeat,	16.25	0	IFITM10	-13328	CTSD	73
.	.	5D_BEWO	chr11	1851973	1852173	.	.	.	33.97	0	CTSD	-66851	SYT8	-3601
.	.	5Bsi1	chr11	1968501	1977839										MRPL23	0.730627	85.2194	141.41	0.0114	na
.	BD	5B_BEWO	chr11	1999980	2000180	AluSp	Alu	SINE	11.13	2.81	MRPL23	31572	IGF2	162388
.	BD	5D_BEWO	chr11	2000138	2000338	.	.	.	16.69	0	MRPL23	31730	IGF2	162230
ETC	.	5D_BEWO	chr11	2187374	2187574	.	.	.	29.82	0	INS-IGF2	-5035	TH	5561
.	.	5B_BEWO	chr11	2229094	2229294	.	.	.	9.74	4.5	TH	-36159	ASCL2	62988
.	.	5D_BEWO	chr11	2421767	2421967	.	.	.	21.82	0	TRPM5	22408	CD81	23343
.	.	5Bsi1	chr11	2423522	2425106										TSSC4	0.801627	12.5242	21.8304	0.0083	na
.	.	5Bsi1	chr11	2466220	2870340										KCNQ1	0.727437	1.23543	2.0455	0.0856	na
.	.	5D_BEWO	chr11	2846857	2847057	L2c,	L2,	LINE,	16.12	0.07	CDKN1C	60154	KCNQ1	380736
.	.	5Bsi1	chr11	2909326	2946476										SLC22A18	0.732324	4.02557	6.68774	0.03765	na
.	.	5Bsi1	chr11	2949502	2950650										PHLDA2	0.712102	4.33659	7.10416	0.07745	na
.	.	5D_BEWO	chr11	2951193	2951393	MIRb	MIR	SINE	20.78	0	PHLDA2	-608	NAP1L4	62314
.	.	5Asi4si5	chr11	3379156	3400452										ZNF195	0.613786	5.46565	8.36392	0.00175	0.0415526
.	.	5Bsi1	chr11	3659735	3663546										ART5	0.977585	1.12465	2.21463	0.02025	na
.	.	5Bsi1	chr11	6624963	6633475										TAF10	0.638753	76.621	119.298	0.11335	na
.	.	5B_BEWO	chr11	9237514	9237714	MIR3	MIR	SINE	8.35	7.59	SCUBE2	-124468	DENND5A	49323
.	.	5A_BEWO	chr11	9811450	9811650	MER115	DNA	hAT-Tip100	14.56	0.07	SWAP70	125926	SBF2	504204
.	.	5D_BEWO	chr11	10066209	10066409	LTR10G, LTR10G,	ERV1, ERV1,	LTR, LTR,	16.31	0.08	SBF2	249445	SWAP70	380685
.	.	5Asi4si5	chr11	10471867	10529126										AMPD3	-0.75698	1.66439	0.984877	0.0007	0.0231869
.	.	5Bsi1	chr11	10471867	10529126										AMPD3	-0.834934	1.6884	0.946533	0.0106	na
.	.	5Bsi1	chr11	10818592	10830582										SNORD97	-3.28938	38.1798	3.90509	0.07205	na
.	.	5D_BEWO	chr11	10879606	10879806	.	.	.	25.88	0	ZBED5	-86	CSNK2A3	495198
.	.	5B_BEWO	chr11	12530043	12530243	.	.	.	10.38	1.53	TEAD1	-236445	PARVA	131411
.	.	5B_BEWO	chr11	12708666	12708866	MIRc	MIR	SINE	8.2	9.03	TEAD1	-57822	PARVA	310034
.	.	5D_BEWO	chr11	13162561	13162761	.	.	.	15.79	0.08	ARNTL	-136684	TEAD1	396073
.	.	5D_BEWO	chr11	13282346	13282546	L2c,	L2,	LINE,	19.64	0.1	ARNTL	-16899	TEAD1	515858
.	.	5Bsi1	chr11	13299324	13408812										ARNTL	-0.681373	3.52092	2.19555	0.0283	na
.	.	5Asi4si5	chr11	15095145	15100177										CALCB	0.631928	6.16944	9.56037	0.00395	0.0692501
.	.	5D_BEWO	chr11	15671687	15671887	.	.	.	22.49	0	INSC	537817	SOX6	826148
.	.	5Bsi1	chr11	15987994	16497935										SOX6	-0.602584	1.25228	0.824719	0.0518	na
.	.	5Asi4si5	chr11	17298285	17353070										NUCB2	0.765922	19.5544	33.2514	5e-05	0.00349381
.	.	5A_BEWO	chr11	17556531	17556731	L2b	LINE	L2	15.7	0.04	ABCC8	-58239	USH1C	9223
.	.	5D_BEWO	chr11	18344025	18344225	.	.	.	18.58	0	HPS5	-404	GTF2H1	-18
.	.	5Bsi1	chr11	27015627	27018632										FIBIN	-0.627978	2.54188	1.64481	0.0588	na
.	.	5Asi4si5	chr11	27360060	27384795										CCDC34	0.652993	12.6083	19.8256	0.00015	0.00803321
.	.	5Bsi1	chr11	27515964	27528326										LIN7C	-0.650996	10.5936	6.74643	0.0271	na
.	.	5Asi4si5	chr11	28042162	28129746										KIF18A	0.744143	5.42643	9.08915	5e-05	0.00349381
.	.	5Bsi1	chr11	32851480	32879669										PRRG4	-0.682431	5.09204	3.17292	0.021	na
.	.	5Bsi1	chr11	33060962	33095109										TCP11L1	-0.864968	8.75708	4.80815	0.0032	na
.	.	5Asi4si5	chr11	33097695	33101000										LINC00294	-0.974792	10.1688	5.17403	5e-05	0.00349381
.	.	5Bsi1	chr11	33097695	33101000										LINC00294	-1.13462	10.3134	4.69728	0.0002	na
.	.	5Bsi1	chr11	33279167	33375939										HIPK3	-0.844159	8.33116	4.64075	0.0049	na
.	.	5D_BEWO	chr11	34126996	34127196	.	.	.	18.05	0.07	NAT10	-53	CAPRIN1	53866
OMRT	.	5B_HEK293	chr11	35548118	35548318	MIR, THE1C	MIR, ERVL-MaLR	SINE, LTR	15.61	13.64	FJX1	-91517	PAMR1	-1047
.	.	5B_BEWO	chr11	36469161	36469361	.	.	.	10.42	2.79	TRAF6	62561	PRR5L	71706
.	.	5Bsi1	chr11	43964105	43965433										C11orf96	0.687224	11.683	18.8118	0.03825	na
.	.	5Asi4si5	chr11	44087728	44105569										ACCS	-0.697024	2.28755	1.41106	0.00425	0.071437
.	.	5D_BEWO	chr11	44210314	44210514	L1MEg,	L1,	LINE,	15.35	0.21	EXT2	92667	ALX4	121302
.	.	5Asi4si5	chr11	45868668	45904799										CRY2	-0.599535	2.81148	1.85549	0.00385	0.0684787
.	.	5Bsi1	chr11	45907046	45928016										MAPK8IP1	0.971966	3.46069	6.78819	0.002	na
.	.	5Bsi1	chr11	45931219	45939674										PEX16	0.676804	7.47567	11.9506	0.0282	na
.	.	5A_BEWO	chr11	46196935	46197135	MLT1A0, MIR,	ERVL-MaLR, MIR,	LTR, SINE,	14.71	0.06	CREB3L1	-102177	PHF21A	-54474
.	.	5A_BEWO	chr11	46713593	46713793	.	.	.	15.94	0.06	ARHGAP1	8456	ATG13	74543
.	.	5Bsi1	chr11	47199072	47208010										PACSIN3	0.639908	15.3931	23.986	0.0268	na
.	.	5Bsi1	chr11	47430045	47438051										SLC39A13	0.64158	12.9791	20.2478	0.0306	na
.	.	5Asi4si5	chr11	47586981	47606115										PTPMT1	1.07841	7.589	16.0258	0.0038	0.067836
.	.	5Bsi1	chr11	47586981	47606115										PTPMT1	0.88023	7.69849	14.1704	0.14315	na
.	.	5A_BEWO	chr11	47600450	47600650	.	.	.	19.79	0.11	NDUFS3	-12	PTPMT1	13397
.	.	5A_BEWO	chr11	47753935	47754135	.	.	.	16.08	0.05	AGBL2	-17123	FNBP4	34818
.	.	5B_BEWO	chr11	56589874	56590074	.	.	.	11.05	6.61	OR5AK2	-166373	OR9G4	-78687
.	.	5A_BEWO	chr11	57079084	57079284	MIRc	SINE	MIR	15.75	0.07	APLNR	-74509	TNKS1BP1	10487
.	.	5Bsi1	chr11	57228338	57244384										RTN4RL2	0.796977	7.93742	13.7909	0.02315	na
.	.	5Bsi1	chr11	57295935	57298232										TIMM10	0.634138	36.7299	57.0052	0.03385	na
.	.	5Asi4si5	chr11	58874657	58894888										FAM111B	0.973398	9.07205	17.8126	5e-05	0.00349381
OMT	AB	5A_BEWO	chr11	59317955	59318155	tRNA-Val-GTA	tRNA	tRNA	21.65	0.25	OR4D9	35669	OSBP	65562
OMT	AB	5B_BEWO	chr11	59318010	59318210	tRNA-Val-GTA	tRNA	tRNA	28.98	0	OR4D9	35724	OSBP	65507
OMR	BD	5D_BEWO	chr11	59323769	59323969	tRNA-Lys-AAA,	tRNA,	tRNA,	17.99	0.1	OR4D9	41483	OSBP	59748
OMR	BD	5B_BEWO	chr11	59323778	59323978	tRNA-Lys-AAA	tRNA	tRNA	13.91	0.68	OR4D9	41492	OSBP	59739
OMT	AB	5A_BEWO	chr11	59324840	59325040	tRNA-Phe-TTY	tRNA	tRNA	20.5	0.05	OR4D9	42554	OSBP	58677
OMT	AB	5B_BEWO	chr11	59324881	59325081	tRNA-Phe-TTY	tRNA	tRNA	17.25	0	OR4D9	42595	OSBP	58636
OM	BB	5B_BEWO	chr11	59327756	59327956	tRNA-Lys-AAA	tRNA	tRNA	14.27	0	OR4D9	45470	OSBP	55761
OM	BB	5B_HEK293	chr11	59327767	59327967	tRNA-Lys-AAA	tRNA	tRNA	20.07	10.34	OR4D9	45481	OSBP	55750
OMRT	AB	5A_BEWO	chr11	59333723	59333923	tRNA-Phe-TTY	tRNA	tRNA	21.96	0.14	OSBP	49794	OR4D9	51437
OMRT	AB	5B_BEWO	chr11	59333753	59333953	tRNA-Phe-TTY	tRNA	tRNA	40.35	0	OSBP	49764	OR4D9	51467
.	.	5Bsi1	chr11	59404191	59436511										PATL1	-0.667833	14.1408	8.90092	0.0226	na
.	.	5D_BEWO	chr11	60524771	60524971	.	.	.	22.99	0.12	MS4A10	-27950	MS4A15	390
.	.	5D_BEWO	chr11	60609416	60609616	.	.	.	23.98	0	CCDC86	-28	MS4A10	56695
.	.	5Bsi1	chr11	60609428	60623444										CCDC86	0.814658	21.2623	37.3979	0.005	na
.	.	5A_BEWO	chr11	61021997	61022197	LTR16C	LTR	ERVL	14.85	0.06	PGA5	13583	VWCE	40799
.	.	5A_BEWO	chr11	61335021	61335221	.	.	.	14.56	0.06	SYT7	13177	PPP1R32	86529
.	.	5Asi4si5	chr11	61382507	61406921										RPLP0P2	0.66974	0.799867	1.27242	0.00575	0.0851418
.	.	5Asi4si5	chr11	61447904	61514474										DAGLA	-0.710987	2.02964	1.23991	0.0014	0.0361683
.	.	5A_BEWO	chr11	61814447	61814647	.	.	.	15.8	0.06	FTH1	-79415	INCENP	-76898
.	.	5A_BEWO	chr11	62249335	62249535	AluYc	SINE	Alu	18.56	0.06	SCGB1A1	62928	AHNAK	64872
.	.	5A_BEWO	chr11	62379945	62380145	.	.	.	17.6	0.05	MTA2	-10733	ROM1	-168
.	.	5A_BEWO	chr11	62395279	62395479	MIR, L2b,	MIR, L2,	SINE, LINE,	16.08	0.05	B3GAT3	-5732	GANAB	18708
.	.	5Bsi1	chr11	62600382	62607628										WDR74	0.60873	16.5801	25.2833	0.03895	na
.	.	5D_BEWO	chr11	62606943	62607143	.	.	.	15.79	0.07	STX5	-7483	WDR74	2238
.	.	5Bsi1	chr11	63742078	63744015										COX8A	0.652468	475.252	747.028	0.0224	na
.	.	5Bsi1	chr11	63753324	63765892										OTUB1	0.593854	42.7514	64.5236	0.03435	na
.	.	5Bsi1	chr11	63766029	63933585										MACROD1	0.607067	18.8194	28.6649	0.04995	na
.	.	5Bsi1	chr11	63974151	63993726										TRPT1	0.801256	11.7649	20.5017	0.0101	na
.	.	5Bsi1	chr11	63993737	63997488										NUDT22	0.838525	13.5836	24.2904	0.0071	na
.	.	5Bsi1	chr11	64011950	64014413										PPP1R14B	0.924898	90.0091	170.887	0.0015	na
ETC	.	5D_BEWO	chr11	64036641	64036841	L2a	L2	LINE	22.92	0	GPR137	-15070	PLCB3	17722
.	.	5Bsi1	chr11	64037299	64056972										GPR137	0.657819	16.9429	26.7308	0.19955	na
.	.	5Bsi1	chr11	64037299	64056972										BAD	0.919597	50.1427	94.8492	0.00755	na
.	.	5Bsi1	chr11	64073043	64085033										TRMT112	0.605516	199.26	303.179	0.05195	na
.	.	5Bsi1	chr11	64073043	64085033										ESRRA	0.706416	13.3547	21.7914	0.24945	na
.	.	5A_BEWO	chr11	64114733	64114933	L2c, MIRb,	L2, MIR,	LINE, SINE,	14.85	0.06	RPS6KA4	-11810	PRDX5	29273
.	.	5D_BEWO	chr11	64310248	64310448	.	.	.	16.19	0.07	SLC22A11	-12750	RPS6KA4	183705
.	.	5A_BEWO	chr11	64490945	64491145	.	.	.	14.63	0.15	NRXN2	-385	RASGRP2	21883
.	.	5A_BEWO	chr11	64585663	64585863	L2a	LINE	L2	14.85	0.07	MEN1	-6997	CDC42BPG	26278
.	.	5A_BEWO	chr11	64594195	64594395	.	.	.	14.85	0.11	MEN1	-15529	CDC42BPG	17746
.	.	5D_BEWO	chr11	64612644	64612844	MIRc	MIR	SINE	22.03	0	CDC42BPG	-703	EHD1	33447
.	.	5Asi4si5	chr11	64662003	64684722										ATG2A	-0.649728	5.66311	3.60967	0.0006	0.0206192
.	.	5D_BEWO	chr11	64691967	64692167	.	.	.	15.04	0	ATG2A	-7347	PPP2R5B	-76
.	.	5Bsi1	chr11	64808375	64826009										SAC3D1	0.64497	22.6695	35.4484	0.0287	na
.	.	5Bsi1	chr11	64851693	64856542										ZFPL1	0.634163	12.2195	18.9651	0.03605	na
.	.	5Bsi1	chr11	64863682	64879180										C11orf2	0.737207	34.7669	57.9546	0.01115	na
.	.	5Bsi1	chr11	64883874	64885170										ZNHIT2	0.889655	10.1299	18.7679	0.0068	na
.	.	5Bsi1	chr11	64888098	64902003										FAU	0.671856	569.054	906.572	0.03365	na
.	.	5D_BEWO	chr11	64950680	64950880	.	.	.	20.79	0	POLA2	-78453	CAPN1	847
.	.	5A_BEWO	chr11	65053229	65053429	L2c, MLT1D,	L2, ERVL-MaLR,	LINE, LTR,	14.85	0.05	CDC42EP2	-31362	POLA2	24096
.	.	5Bsi1	chr11	65082288	65089900										CDC42EP2	0.607005	2.50466	3.81484	0.079	na
.	.	5A_BEWO	chr11	65183947	65184147	.	.	.	17.16	0.26	SCYL1	-108501	FRMD8	29977
.	.	5D_BEWO	chr11	65188664	65188864	.	.	.	21.62	0	SCYL1	-103784	FRMD8	34694
.	.	5A_BEWO	chr11	65245260	65245460	AluSz6	SINE	Alu	16.43	0.13	SCYL1	-47188	FRMD8	91290
.	.	5Bsi1	chr11	65337942	65339239										SSSCA1	0.738901	21.9733	36.6714	0.01905	na
.	.	5Bsi1	chr11	65365225	65381720										MAP3K11	0.588389	9.87831	14.8527	0.04815	na
.	.	5D_BEWO	chr11	65419008	65419208	L2c,	L2,	LINE,	15.79	0	RELA	11457	SIPA1	11516
T	.	5D_BEWO	chr11	65479358	65479558	.	.	.	19.43	0	RELA	-48893	KAT5	-47
.	.	5D_BEWO	chr11	65488189	65488389	.	.	.	19.24	0.07	RNASEH2C	129	KAT5	8784
.	.	5A_BEWO	chr11	65563817	65564017	.	.	.	17.32	0.07	SNX32	-37195	OVOL1	9424
.	.	5Bsi1	chr11	65657874	65659106										CCDC85B	0.955639	22.3271	43.302	0.0021	na
.	.	5A_BEWO	chr11	65756463	65756663	.	.	.	15	0.05	BANF1	-12987	SART1	27403
.	.	5Asi4si5	chr11	65764015	65771617										BANF1	0.704732	86.1126	140.35	0.00015	0.00803321
.	.	5Bsi1	chr11	65764015	65771617										BANF1	0.916901	87.3626	164.945	0.00415	na
.	.	5Asi4si5	chr11	65837823	66012218										PACS1	-0.728883	11.0146	6.64591	5e-05	0.00349381
.	.	5Bsi1	chr11	66052050	66056638										YIF1A	0.621307	40.5239	62.3366	0.03445	na
.	.	5Bsi1	chr11	66104803	66112582										BRMS1	0.744956	16.6385	27.8848	0.00925	na
OMRT	ABBD	5D_BEWO	chr11	66115484	66115684	tRNA-Ser-AGY	tRNA	tRNA	26.16	0	B3GNT1	-421	SLC29A2	23707
OMRT	ABBD	5B_BEWO	chr11	66115526	66115726	tRNA-Ser-AGY	tRNA	tRNA	22.26	0	B3GNT1	-463	SLC29A2	23665
OMRT	ABBD	5B_HEK293	chr11	66115602	66115802	tRNA-Ser-AGY	tRNA	tRNA	15.61	10	B3GNT1	-539	SLC29A2	23589
OMRT	ABBD	5A_BEWO	chr11	66115610	66115810	tRNA-Ser-AGY	tRNA	tRNA	37.12	0.55	B3GNT1	-547	SLC29A2	23581
.	.	5D_BEWO	chr11	66133136	66133336	L2c,	L2,	LINE,	15.13	0.07	B3GNT1	-18073	SLC29A2	6055
.	.	5D_BEWO	chr11	66133136	66133336	L2c,	L2,	LINE,	15.13	0.07	B3GNT1	-18073	SLC29A2	6055
.	.	5Bsi1	chr11	66247483	66277130										DPP3	0.702527	14.0606	22.8815	0.015	na
.	.	5Bsi1	chr11	66306734	66313671										ZDHHC24	0.993287	14.1114	28.0918	0.00155	na
.	.	5D_BEWO	chr11	66313882	66314082	MIR, MIRc	MIR, MIR	SINE, SINE	22.81	0	ZDHHC24	-273	CTSF	22085
.	.	5A_BEWO	chr11	66507868	66508068	.	.	.	14.85	0.06	RCE1	-102915	SPTBN2	-11538
.	.	5Bsi1	chr11	66615996	66725847										PC	0.62236	4.02975	6.20336	0.17125	na
.	.	5Bsi1	chr11	66615996	66725847										LRFN4	0.927972	15.2274	28.9717	0.0151	na
.	.	5D_BEWO	chr11	66725746	66725946	.	.	.	33.01	0	PC	1	LRFN4	100873
.	.	5Bsi1	chr11	66824288	66839488										RHOD	0.973817	1.47378	2.89456	0.0258	na
.	.	5A_BEWO	chr11	66843847	66844047	.	.	.	17.6	0.07	KDM2A	-43211	RHOD	19658
.	.	5A_BEWO	chr11	66849045	66849245	MIR3	SINE	MIR	17.32	0.06	KDM2A	-38013	RHOD	24856
.	.	5D_BEWO	chr11	67159234	67159434	.	.	.	23.74	0	CLCF1	-18126	RAD9A	-89
.	.	5A_BEWO	chr11	67179274	67179474	MER91A	DNA	hAT-Tip100	15.04	0.07	CARNS1	-4183	TBC1D10C	7962
.	AD	5A_BEWO	chr11	67195800	67196000	GC_rich	Low_complexity	Low_complexity	14.63	0.05	RPS6KB2	-72	CARNS1	12343
.	AD	5D_BEWO	chr11	67195807	67196007	GC_rich	Low_complexity	Low_complexity	24.51	0	RPS6KB2	-65	CARNS1	12350
.	.	5Bsi1	chr11	67202980	67205153										PTPRCAP	1.19237	0.953625	2.17929	0.02995	na
.	.	5Bsi1	chr11	67205517	67211292										CORO1B	0.770423	33.4006	56.9738	0.00715	na
.	.	5Bsi1	chr11	67231818	67236731										TMEM134	0.890154	19.3754	35.9099	0.0034	na
.	.	5Bsi1	chr11	67351065	67354124										GSTP1	0.784327	241.753	416.368	0.0065	na
.	.	5Bsi1	chr11	67395408	67397408										NUDT8	0.785575	5.70622	9.83625	0.0301	na
ETC	.	5D_BEWO	chr11	67402727	67402927	L2b,	L2,	LINE,	18.75	0.09	NUDT8	-5435	TBX10	4204
.	.	5Bsi1	chr11	67798083	67804114										NDUFS8	0.674578	96.5181	154.055	0.02045	na
.	.	5Bsi1	chr11	67806461	67818366										TCIRG1	0.801114	0.897201	1.56332	0.04555	na
.	.	5D_BEWO	chr11	67806782	67806982	MIR	MIR	SINE	30.77	0	TCIRG1	399	CHKA	81789
.	.	5D_BEWO	chr11	68122151	68122351	MIRb,	MIR,	SINE,	17	0	PPP6R3	-105987	LRP5	42174
.	.	5A_BEWO	chr11	68151514	68151714	.	.	.	16.08	0.05	PPP6R3	-76624	LRP5	71537
.	.	5D_BEWO	chr11	68224807	68225007	L2b, L2b,	L2, L2,	LINE, LINE,	21.05	0.1	PPP6R3	-3331	LRP5	144830
OMRT	ABBD	5A_BEWO	chr11	68227525	68227725	tRNA-Ala-GCY	tRNA	tRNA	18.22	0.14	PPP6R3	-613	LRP5	147548
OMRT	ABBD	5B_BEWO	chr11	68227546	68227746	tRNA-Ala-GCY, GC_rich	tRNA, Low_complexity	tRNA, Low_complexity	40.35	0	PPP6R3	-592	LRP5	147569
OMRT	ABBD	5B_HEK293	chr11	68227550	68227750	tRNA-Ala-GCY, GC_rich	tRNA, Low_complexity	tRNA, Low_complexity	15.71	25.45	PPP6R3	-588	LRP5	147573
OMRT	ABBD	5D_BEWO	chr11	68227559	68227759	tRNA-Ala-GCY, GC_rich,	tRNA, Low_complexity,	tRNA, Low_complexity,	19.53	0.05	PPP6R3	-579	LRP5	147582
.	.	5A_BEWO	chr11	68460290	68460490	MER5A	DNA	hAT-Charlie	14.85	0.06	GAL	8447	MTL5	58642
.	.	5Asi4si5	chr11	68474907	68518988										MTL5	-0.774761	2.5734	1.50411	0.0009	0.0267882
.	.	5A_BEWO	chr11	68679106	68679306	.	.	.	14.85	0.06	IGHMBP2	7896	MRGPRD	69249
.	.	5D_BEWO	chr11	69059837	69060037	MIRc,	MIR,	SINE,	17.9	0.08	CCND1	-395918	TPCN2	243572
.	.	5Asi4si5	chr11	69455872	69469242										CCND1	-1.02312	31.5027	15.501	5e-05	0.00349381
.	.	5D_BEWO	chr11	69497824	69498024	MLT1I,	ERVL-MaLR,	LTR,	16.32	0.09	ORAOV1	-7809	FGF19	21486
.	.	5A_BEWO	chr11	69796291	69796491	MamGypLTR3	LTR	Gypsy	16.08	0.06	FGF3	-162599	ANO1	-128017
.	.	5A_BEWO	chr11	70041531	70041731	.	.	.	16.08	0.05	FADD	-7638	ANO1	117223
.	.	5A_BEWO	chr11	70399945	70400145	.	.	.	16.08	0.06	CTTN	155398	SHANK2	458327
.	.	5A_BEWO	chr11	70678467	70678667	L2b	LINE	L2	14.85	0.05	SHANK2	179805	CTTN	433920
.	.	5A_BEWO	chr11	70934681	70934881	MER2	DNA	TcMar-Tigger	14.85	0.05	SHANK2	-76409	DHCR7	224700
.	.	5A_BEWO	chr11	72145283	72145483	.	.	.	17.92	0.08	PHOX2A	-190163	CLPB	309
.	.	5A_BEWO	chr11	72444421	72444621	.	.	.	17.32	0.05	PDE2A	-59024	ARAP1	18927
.	.	5Bsi1	chr11	72465773	72504750										STARD10	0.687017	5.38787	8.6742	0.0237	na
.	.	5D_BEWO	chr11	73025429	73025629	MIR3	MIR	SINE	24.34	0	RELT	-61780	ARHGEF17	6195
.	.	5Asi4si5	chr11	73498916	73575656										MRPL48	0.642749	20.2885	31.6765	0.0005	0.0184347
.	.	5Bsi1	chr11	74041360	74109502										PGM2L1	-0.687707	3.85905	2.39585	0.02025	na
.	.	5Bsi1	chr11	74303628	74353765										POLD3	-0.675754	12.7221	7.96411	0.02335	na
.	.	5A_BEWO	chr11	74959786	74959986	L2a	LINE	L2	18.25	0.06	TPBGL	7936	ARRB1	102863
.	.	5A_BEWO	chr11	75095600	75095800	.	.	.	18.25	0.07	ARRB1	-32951	RPS3	-14874
.	.	5D_BEWO	chr11	75174856	75175056	L2c,	L2,	LINE,	16.83	0	GDPD5	61992	RPS3	64382
.	.	5Bsi1	chr11	75897369	75917574										WNT11	0.61154	3.52114	5.37992	0.0661	na
OMRT	ABD	5A_BEWO	chr11	75946389	75946589	tRNA-Pro-CCY	tRNA	tRNA	17.2	0.25	WNT11	-28913	PRKRIR	145497
OMRT	ABD	5B_BEWO	chr11	75946861	75947061	tRNA-Pro-CCA	tRNA	tRNA	23.7	0	WNT11	-29385	PRKRIR	145025
OMRT	ABD	5D_BEWO	chr11	75946876	75947076	tRNA-Pro-CCA,	tRNA,	tRNA,	19.29	0	WNT11	-29400	PRKRIR	145010
.	.	5Bsi1	chr11	76156068	76262589										C11orf30	-0.704102	4.13764	2.53978	0.019	na
.	.	5D_BEWO	chr11	76290937	76291137	MIRc,	MIR,	SINE,	15.79	0	LRRC32	90007	C11orf30	133054
ETC	.	5D_BEWO	chr11	76413441	76413641	L2b,	L2,	LINE,	17.76	0.09	TSKU	-89255	LRRC32	-32497
.	.	5D_BEWO	chr11	77271902	77272102	FordPrefect, FordPrefect	hAT-Tip100, hAT-Tip100	DNA, DNA	26.16	0	PAK1	-86897	AQP11	-28678
.	.	5Asi4si5	chr11	77377273	77531880										RSF1	0.726139	6.0012	9.92723	5e-05	0.00349381
.	.	5D_BEWO	chr11	77899407	77899607	MIRc	MIR	SINE	31.72	0	ALG8	-48801	KCTD21	361
.	.	5B_BEWO	chr11	82184047	82184247	L1MD2	L1	LINE	9.33	6.61	PRCP	427325
.	.	5Bsi1	chr11	85405264	85522178										SYTL2	-0.580786	1.29685	0.867071	0.099	na
.	.	5B_BEWO	chr11	85871685	85871885	L2c, MIRc	L2, MIR	LINE, SINE	7.44	4.55	PICALM	-91814	EED	-83801
.	.	5Bsi1	chr11	89867817	89925779										NAALAD2	-0.647061	4.30164	2.74694	0.0344	na
ETC	.	5D_BEWO	chr11	93276634	93276834	L2b,	L2,	LINE,	18.42	0	KIAA1731/CEP295	-118071	SMCO4	-60
.	.	5Asi4si5	chr11	93394815	93463522										KIAA1731/CEP295	0.64299	3.34404	5.22192	0.0002	0.00988148
.	.	5Bsi1	chr11	93465526	93465665										SNORA8	1.05087	27.9603	57.9275	0.21825	na
.	.	5Bsi1	chr11	93468275	93468402										SNORA40	-1.12693	46.5996	21.3374	0.30265	na
.	.	5Asi4si5	chr11	93469095	93474703										TAF1D	0.611666	12.6963	19.4002	0.0013	0.034684
.	.	5Asi4si5	chr11	94277016	94283064										FUT4	-0.786832	4.5224	2.62125	5e-05	0.00349381
.	.	5Bsi1	chr11	94277016	94283064										FUT4	-0.777933	4.58694	2.67512	0.01115	na
.	.	5D_BEWO	chr11	102127040	102127240	ERVL-E-int,	ERVL,	LTR,	23.37	0.09	BIRC3	-61086	YAP1	145948
.	.	5Asi4si5	chr11	107197071	107328572										CWF19L2	0.689535	2.56192	4.13177	0.00065	0.0220279
.	.	5Asi4si5	chr11	108535815	108811648										DDX10	1.06189	5.48944	11.4601	5e-05	0.00349381
.	.	5B_BEWO	chr11	111561933	111562133	MIRb	MIR	SINE	7.83	7.75	PPP2R1B	75073	SIK2	88918
.	.	5B_BEWO	chr11	112129428	112129628	.	.	.	9.74	8.31	C11orf34	2055	PTS	32440
.	.	5A_BEWO	chr11	112251082	112251282	MER81	DNA	hAT-Blackjack	14.85	0.05	NCAM1	-580976	C11orf34	-119599
.	.	5D_BEWO	chr11	113255428	113255628	.	.	.	20.35	0.1	ANKK1	-2985	NCAM1	423370
.	.	5D_BEWO	chr11	113317723	113317923	.	.	.	23.81	0	DRD2	28288	ANKK1	59310
.	.	5Bsi1	chr11	118100335	118123011										MPZL3	-0.802516	2.69946	1.54773	0.0455	na
T	.	5A_BEWO	chr11	118306862	118307062	GC_rich	Low_complexity	Low_complexity	18.55	0.06	KMT2A	-243	ATP5L	35093
.	.	5Bsi1	chr11	118307204	118397539										MLL/KMT2A	-0.74208	5.63434	3.36864	0.0086	na
.	.	5Asi4si5	chr11	118754474	118781613										BCL9L	-0.822134	2.68252	1.51725	5e-05	0.00349381
.	.	5D_BEWO	chr11	118781649	118781849	.	.	.	19.28	0	UPK2	-45277	BCL9L	-136
.	.	5D_BEWO	chr11	118858970	118859170	AluY, L2b, AluJb,	Alu, L2, Alu,	SINE, LINE, SINE,	15.85	0.13	TRAPPC4	-30072	FOXR1	16653
.	.	5Asi4si5	chr11	118868851	118889057										RPS25	0.651017	1236.81	1942.13	5e-05	0.00349381
T	.	5D_BEWO	chr11	118938360	118938560	.	.	.	19.88	0.09	HYOU1	-10612	VPS11	-33
.	.	5D_BEWO	chr11	119039214	119039414	MIRc	MIR	SINE	23.25	0	NLRX1	-159	ABCG4	19592
.	.	5Asi4si5	chr11	119225924	119252436										USP2	-1.06118	1.65149	0.791459	5e-05	0.00349381
.	.	5A_BEWO	chr11	119425871	119426071	.	.	.	14.85	0.06	THY1	-131133	PVRL1	173823
.	.	5Bsi1	chr11	120081746	120100650										OAF	0.598571	17.0845	25.8696	0.0459	na
.	.	5Asi4si5	chr11	121322911	121504471										SORL1	-0.609522	3.95327	2.59103	0.00085	0.0259312
.	.	5Bsi1	chr11	121322911	121504471										SORL1	-0.665022	4.00996	2.529	0.02355	na
	.	5A_BEWO	chr11	121895111	121895311	.	.	.	14.85	0.05	BLID	91712	SORL1	572299
OMR	ABD	5B_BEWO	chr11	122430513	122430713	L1MA6, tRNA-Lys-AAA	L1, tRNA	LINE, tRNA	22.26	0	BLID	-443690	UBASH3B	-95770
OMR	ABD	5D_BEWO	chr11	122430531	122430731	L1MA6, tRNA-Lys-AAA,	L1, tRNA,	LINE, tRNA,	17.44	0.07	BLID	-443708	UBASH3B	-95752
OMR	ABD	5A_BEWO	chr11	122430632	122430832	L1MA6, tRNA-Lys-AAA, AluSq2,	L1, tRNA, Alu,	LINE, tRNA, SINE,	18.56	0.07	BLID	-443809	UBASH3B	-95651
OMR	.	5B_BEWO	chr11	122530817	122531017	.	.	.	9.08	6.05	CRTAM	-178291	UBASH3B	4534
.	.	5A_BEWO	chr11	122582111	122582311	.	.	.	15.97	0.06	CRTAM	-126997	UBASH3B	55828
.	.	5Bsi1	chr11	123396527	123493518										GRAMD1B	-0.675083	1.46375	0.91674	0.05765	na
.	.	5D_BEWO	chr11	125462644	125462844	.	.	.	59.46	0	CHEK1	-33492	STT3A	54
.	.	5Asi4si5	chr11	125753508	125773116										PUS3	0.693937	4.00557	6.47979	0.0073	0.0983657
.	.	5Asi4si5	chr11	125826712	125933187										CDON	-0.580845	5.1327	3.43158	0.00175	0.0415526
.	.	5Bsi1	chr11	125826712	125933187										CDON	-0.694527	5.20624	3.217	0.0175	na
.	.	5D_BEWO	chr11	126081550	126081750	.	.	.	24.74	0	RPUSD4	-63	SRPR	57204
.	.	5A_BEWO	chr11	126555589	126555789	.	.	.	15.94	0.06	ST3GAL4	280012	KIRREL3	314966
.	.	5Bsi1	chr11	130274817	130298539										ADAMTS8	0.846738	2.16367	3.89121	0.00805	na
.	.	5D_BEWO	chr11	133826872	133827072	.	.	.	31.58	0	JAM3	-111848	IGSF9B	-92
.	.	5A_BEWO	chr11	134279181	134279381	.	.	.	14.85	0.04	B3GAT1	-17034
.	.	5Bsi1	chr12	862088	1020618										WNK1	-0.720579	29.2355	17.7416	0.0105	na
.	.	5A_BEWO	chr12	6427229	6427429	.	.	.	6.91	0	PLEKHG6	7230	TNFRSF1A	23951
.	.	5B_BEWO	chr12	6593599	6593799	L1MB8	L1	LINE	11.1	0.69	VAMP1	-13856	NCAPD2	-8846
.	.	5Bsi1	chr12	6930962	6936583										GPR162	0.650546	1.97269	3.09665	0.06565	na
.	.	5D_BEWO	chr12	6961567	6961767	.	.	.	23.7	0	TPI1	-14616	USP5	375
.	.	5Asi4si5	chr12	7033625	7051484										ATN1	-0.766805	27.143	15.9524	5e-05	0.00349381
.	.	5B_BEWO	chr12	7862591	7862791	MER5A	hAT-Charlie	DNA	11.64	0.77	GDF3	-14319	DPPA3	-1359
.	.	5Bsi1	chr12	8509559	8543348										LOC389634	0.865749	2.14003	3.89975	0.05865	na
.	.	5A_BEWO	chr12	8715021	8715221	HERVK22-int, L1PA15-16,	ERVK, L1,	LTR, LINE,	14.85	0.04	CLEC4E	-21562	AICDA	50346
.	.	5B_BEWO	chr12	8775864	8776064	.	.	.	7.78	6.74	AICDA	-10497	MFAP5	39444
.	.	5D_BEWO	chr12	8831219	8831419	AluSp	Alu	SINE	25.19	0	RIMKLB	-19199	MFAP5	-15911
.	.	5B_BEWO	chr12	9122188	9122388	L1MEc	L1	LINE	9.1	8.89	KLRG1	-19849	M6PR	-19737
.	.	5D_BEWO	chr12	11954656	11954856	.	.	.	18.4	0.09	BCL2L14	-269117	ETV6	151968
.	.	5A_BEWO	chr12	12419911	12420111	.	.	.	15	0.24	LRP6	-265	MANSC1	83464
.	.	5B_BEWO	chr12	13036458	13036658	.	.	.	7.03	4.45	GPRC5A	-7158	DDX47	70278
.	.	5D_BEWO	chr12	16865161	16865361	MIRb,	MIR,	SINE,	15.06	0.07	LMO3	-105177
.	.	5A_BEWO	chr12	17080761	17080961	L1M3c	LINE	L1	14.56	0.07	LMO3	-320777
.	.	5B_BEWO	chr12	17122366	17122566	HERVL40-int	ERVL	LTR	7.7	2.85	LMO3	-362382
.	.	5A_BEWO	chr12	18948354	18948554	.	.	.	16.43	0.07	PLEKHA5	-334248	CAPZA3	57409
.	.	5B_BEWO	chr12	19619662	19619862	.	.	.	6.49	6.42	PDE3A	-902417	AEBP2	27154
.	.	5Bsi1	chr12	21654698	21671337										GOLT1B	-0.878982	30.34	16.4974	0.00265	na
.	.	5B_BEWO	chr12	22635470	22635670	.	.	.	8.65	4.48	ST8SIA1	-147922	C2CD5	61910
.	.	5Bsi1	chr12	22778075	22843608										ETNK1	-0.633339	22.5732	14.5525	0.03465	na
.	.	5A_BEWO	chr12	25550195	25550395	LTR33	LTR	ERVL	14.93	0.05	KRAS	-146558	IFLTD1	155922
.	.	5Asi4si5	chr12	26272958	26278003										BHLHE41	-0.899235	7.86223	4.2155	5e-05	0.00349381
.	.	5Bsi1	chr12	26272958	26278003										BHLHE41	-1.03185	7.97459	3.90023	0.00055	na
.	.	5B_BEWO	chr12	27212637	27212837	AluJo, AT_rich, L3	Alu, Low_complexity, CR1	SINE, Low_complexity, LINE	7.63	6.04	STK38L	-184371	MED21	37254
.	.	5Bsi1	chr12	27485786	27578746										ARNTL2	-1.0362	11.9176	5.81116	0.00015	na
.	.	5B_BEWO	chr12	31144247	31144447	MER5A1	hAT-Charlie	DNA	5.46	3.17	DDX11	-82432	TSPAN11	64455
.	.	5B_BEWO	chr12	31422349	31422549	.	.	.	7.21	0.41	FAM60A	56857	DDX11	195670
.	.	5Asi4si5	chr12	32112352	32146043										C12orf35	0.844514	3.62429	6.50799	5e-05	0.00349381
.	.	5B_BEWO	chr12	33140589	33140789	MER67C	ERV1	LTR	6.49	4.56	PKP2	-90999	SYT10	452065
.	.	5B_BEWO	chr12	33878706	33878906	(CA)n	Simple_repeat	Simple_repeat	9.73	4.52	ALG10	-296410	SYT10	-286052
.	.	5Bsi1	chr12	38710556	38723528										ALG10B	-0.808934	8.98832	5.13057	0.00655	na
.	.	5B_BEWO	chr12	39807098	39807298	.	.	.	11.13	2.71	KIF21A	29590
.	.	5Bsi1	chr12	42475647	42538673										GXYLT1	-1.17869	22.0018	9.71937	5e-05	na
.	.	5A_BEWO	chr12	45342576	45342776	.	.	.	19.17	0.12	NELL2	-71796	DBX2	102206
.	.	5D_BEWO	chr12	49110558	49110758	.	.	.	21.05	0	KANSL2	-34650	CCNT1	23
.	.	5D_BEWO	chr12	49245872	49246072	.	.	.	22.96	0	DDX23	-26	RND1	13709
.	.	5Bsi1	chr12	49388932	49393088										DDN	0.648863	1.17804	1.84708	0.0532	na
.	.	5Asi4si5	chr12	49412757	49449107										MLL2/KTM2D	-1.02659	6.76562	3.32104	5e-05	0.00349381
.	.	5A_BEWO	chr12	49435420	49435620	.	.	.	9.08	0	PRKAG1	-22958	KMT2D	13587
.	.	5Bsi1	chr12	49578582	49582861										TUBA1A	0.912669	94.1412	177.223	0.0012	na
T	.	5A_BEWO	chr12	49629040	49629240	AluSx	SINE	Alu	15.56	0.04	TUBA1A	-46033	TUBA1C	-29550
.	.	5Bsi1	chr12	49688908	49692481										PRPH	0.842314	3.95075	7.0834	0.0107	na
.	.	5Bsi1	chr12	49932939	49952077										KCNH3	0.810898	2.01196	3.52959	0.01465	na
.	.	5Bsi1	chr12	50505899	50514234										COX14	0.684789	65.8208	105.805	0.0201	na
.	.	5B_BEWO	chr12	51463896	51464096	.	.	.	7.95	0.67	CSRNP2	13337	LETMD1	21875
.	.	5A_BEWO	chr12	51648561	51648761	L2a	LINE	L2	14.85	0.05	SMAGP	16013	DAZAP2	16053
.	.	5Bsi1	chr12	52400747	52409671										GRASP	0.614629	1.01677	1.55685	0.1373	na
.	.	5D_BEWO	chr12	52569882	52570082	.	.	.	15.33	0	KRT80	15802	C12orf44	106227
.	.	5A_BEWO	chr12	52672840	52673040	.	.	.	16.57	0.06	KRT81	12378	KRT7	46042
.	.	5Bsi1	chr12	53290970	53346685										KRT8	0.65724	138.345	218.179	0.04545	na
RT	.	5A_BEWO	chr12	53374683	53374883	AluSz	SINE	Alu	18.56	0.06	EIF4B	-25159	KRT18	32035
.	.	5A_BEWO	chr12	53553285	53553485	.	.	.	15.4	0.05	CSAD	20995	SOAT2	56083
.	.	5A_BEWO	chr12	53623174	53623374	.	.	.	14.85	0.05	ITGB7	-22183	RARG	2762
.	.	5Bsi1	chr12	53645369	53648190										MFSD5	0.598635	17.1873	26.0265	0.03725	na
.	.	5Bsi1	chr12	53900473	53901422										NPFF	0.7759	0.843561	1.44439	0.20215	na
.	.	5Bsi1	chr12	53905842	54020199										LOC100652999	-0.903938	2.91564	1.55819	0.15555	na
.	.	5D_BEWO	chr12	54121267	54121467	.	.	.	22.13	0	HOXC13	-211168	CALCOCO1	-143
.	.	5D_BEWO	chr12	54332356	54332556	G-rich,	Low_complexity,	Low_complexity,	16.54	0.07	CALCOCO1	-211232	HOXC13	-79
.	.	5Bsi1	chr12	54402889	54406545										HOXC8	-0.929902	10.2685	5.3899	0.00195	na
.	.	5A_BEWO	chr12	54608586	54608786	.	.	.	16	0.09	SMUG1	-25908	CBX5	65200
.	.	5D_BEWO	chr12	54679835	54680035	.	.	.	15.79	0.15	HNRNPA1	5396	NFE2	9607
.	.	5D_BEWO	chr12	56109729	56109929	.	.	.	22.11	0	RDH5	-4353	BLOC1S1	8
.	.	5Asi4si5	chr12	56109817	56118526										BLOC1S1,RDH5	0.653842	68.2555	107.39	0.00035	0.0141876
.	.	5Asi4si5	chr12	56137063	56211540										SARNP	0.813986	63.5336	111.696	0.0001	0.00606364
.	.	5D_BEWO	chr12	56367765	56367965	.	.	.	24.15	0	SUOX	-27417	RAB5B	70
.	.	5Asi4si5	chr12	56414688	56432219										IKZF4	-0.788072	2.46326	1.42652	0.00035	0.0141876
.	.	5Bsi1	chr12	56414688	56432219										IKZF4	-0.631922	2.49918	1.61276	0.04595	na
.	.	5Bsi1	chr12	56546203	56551771										MYL6B	0.655119	73.3358	115.485	0.02185	na
.	.	5Asi4si5	chr12	56552044	56555366										MYL6	0.670312	412.276	656.104	5e-05	0.00349381
OMR	ABD	5D_BEWO	chr12	56583404	56583604	.	.	.	15.79	0	SMARCC2	-172	RNF41	32201
OMR	ABD	5A_BEWO	chr12	56583988	56584188	tRNA-Ser-TCG	tRNA	tRNA	17.92	0.19	SMARCC2	-756	RNF41	31617
OMR	ABD	5B_BEWO	chr12	56584050	56584250	tRNA-Ser-TCG, AluSx	tRNA, Alu	tRNA, SINE	12.74	2.77	SMARCC2	-818	RNF41	31555
.	.	5Asi4si5	chr12	56623819	56652143										ANKRD52	-0.879291	30.3534	16.5012	5e-05	0.00349381
.	.	5Bsi1	chr12	56623819	56652143										ANKRD52	-0.725251	30.7962	18.6284	0.00865	na
.	.	5Asi4si5	chr12	56915608	57030163										BAZ2A	-0.580606	17.8515	11.937	0.0019	0.0437
.	.	5Bsi1	chr12	56915608	57030163										BAZ2A	-0.82004	18.1108	10.2584	0.009	na
.	.	5B_BEWO	chr12	57024164	57024364	.	.	.	7.58	5.99	BAZ2A	5899	RBMS2	108551
.	.	5Asi4si5	chr12	57522281	57607125										LRP1	-1.013	4.32357	2.14239	5e-05	0.00349381
.	.	5Bsi1	chr12	57522281	57607125										LRP1	-0.749962	4.38739	2.60882	0.0097	na
.	.	5Asi4si5	chr12	57610577	57620232										NXPH4	-0.658193	37.7672	23.932	0.00015	0.00803321
.	.	5Asi4si5	chr12	57849095	57851791										INHBE	0.756984	1.6418	2.77456	0.00105	0.0302112
.	.	5Asi4si5	chr12	57916658	57923931										MBD6	-0.900417	9.10727	4.87906	5e-05	0.00349381
.	.	5Bsi1	chr12	58118075	58135944										LOC100130776	0.597706	6.03316	9.13003	0.1269	na
.	.	5D_BEWO	chr12	58146167	58146367	.	.	.	17.19	0	CDK4	37	TSPAN31	7603
.	BD	5D_BEWO	chr12	58176436	58176636	.	.	.	16.32	0.13	METTL1	-9960	TSFM	-23
.	.	5A_BEWO	chr12	59327165	59327365	.	.	.	14.85	0.05	SLC16A7	-755853	LRIG3	-12962
.	.	5Asi4si5	chr12	64238540	64541613										SRGAP1	-0.591054	1.69836	1.12747	0.0037	0.0664551
.	.	5Bsi1	chr12	64238540	64541613										SRGAP1	-0.640454	1.72277	1.10517	0.0389	na
.	.	5A_BEWO	chr12	64667579	64667779	MLT1I	LTR	ERVL-MaLR	18.56	0.07	XPOT	-130451	SRGAP1	429606
.	.	5Asi4si5	chr12	65107221	65153226										GNS	-0.585088	33.6792	22.4508	0.0006	0.0206192
.	.	5Bsi1	chr12	65107221	65153226										GNS	-0.766505	34.1613	20.0814	0.0075	na
.	.	5Asi4si5	chr12	65672422	65860687										MSRB3	0.592523	6.66119	10.0443	0.00115	0.032143
.	.	5B_BEWO	chr12	65907843	65908043	.	.	.	8.28	6.46	HMGA2	-309968	MSRB3	235520
.	.	5A_BEWO	chr12	69684833	69685033	L1MB2	LINE	L1	15.68	0.07	LYZ	-57188	CPSF6	51616
T	.	5D_BEWO	chr12	76953550	76953750	.	.	.	25.66	0	ZDHHC17	-203718	OSBPL8	-61
.	.	5Bsi1	chr12	77415025	77459360										E2F7	-0.828471	18.4369	10.3823	0.00505	na
.	.	5A_BEWO	chr12	77643769	77643969	MLT1L	LTR	ERVL-MaLR	14.71	0.09	NAV3	-581200	E2F7	-184509
.	.	5Bsi1	chr12	80167342	80329235										PPP1R12A	-1.06061	15.2733	7.32245	0.0004	na
.	.	5A_BEWO	chr12	81723315	81723515	FordPrefect_a	DNA	hAT-Tip100	16.08	0.04	ACSS3	252425	PPFIA2	429694
.	.	5D_BEWO	chr12	82752126	82752326	.	.	.	17.98	0.09	PPFIA2	-599117	METTL25	-50
.	.	5Asi4si5	chr12	88429267	88535993										CEP290	0.969642	4.29031	8.40195	5e-05	0.00349381
.	.	5A_BEWO	chr12	89878479	89878679	MIR	SINE	MIR	14.71	0.05	DUSP6	-131531	GALNT4	40004
.	.	5Asi4si5	chr12	93166284	93323107										EEA1	0.630366	4.92785	7.6281	0.00035	0.0141876
.	.	5Bsi1	chr12	94542498	94701451										PLXNC1	-0.639364	1.52834	0.981188	0.05855	na
.	.	5B_BEWO	chr12	95477593	95477793	.	.	.	9.12	0.43	NR2C1	-10214	FGD6	133547
OMRT	AB	5A_BEWO	chr12	96429721	96429921	tRNA-Asp-GAY	tRNA	tRNA	21.36	0.28	ELK3	-158339	LTA4H	-382
OMRT	AB	5B_BEWO	chr12	96429752	96429952	tRNA-Asp-GAY	tRNA	tRNA	12.29	0.44	ELK3	-158308	LTA4H	-413
.	.	5B_BEWO	chr12	96781006	96781206	.	.	.	9.74	7.2	CDK17	13232	ELK3	192946
OMR	BB	5B_BEWO	chr12	98897203	98897403	tRNA-Asp-GAY	tRNA	tRNA	13.56	0	TMPO	-12105
OMR	BB	5B_HEK293	chr12	98897305	98897505	tRNA-Asp-GAY	tRNA	tRNA	14.14	9.68	TMPO	-12003
OMT	AB	5A_BEWO	chr12	98897907	98898107	tRNA-Trp-TGG	tRNA	tRNA	15.33	0.2	TMPO	-11401
OMT	AB	5B_BEWO	chr12	98897956	98898156	tRNA-Trp-TGG	tRNA	tRNA	10.61	0	TMPO	-11352
.	.	5Bsi1	chr12	98987402	98995778										SNORA53	-1.91432	3.62375	0.961368	0.1298	na
.	.	5B_BEWO	chr12	99556936	99557136	L1MD2	L1	LINE	7.72	6.59	APAF1	518117	ANKS1B	820979
ETC	.	5D_BEWO	chr12	102271414	102271614	.	.	.	19.03	0	DRAM1	385	CCDC53	184388
.	.	5Asi4si5	chr12	104359592	104382656										TDG	-0.694612	40.9001	25.2712	0.0001	0.00606364
.	.	5Bsi1	chr12	104359592	104382656										TDG	-0.787363	41.481	24.0342	0.00625	na
.	.	5Bsi1	chr12	104458235	104500304										HCFC2	-0.625333	5.28154	3.42387	0.0367	na
.	.	5B_BEWO	chr12	104576759	104576959	MLT1K	ERVL-MaLR	LTR	7.67	8.59	NFYB	-44792	TXNRD1	-32698
.	.	5D_BEWO	chr12	109340945	109341145	L1MC4, (TCTA)n, L1MC4,	L1, Simple_repeat, L1,	LINE, Simple_repeat, LINE,	16.56	0.09	SVOP	31394	DAO	67239
.	.	5D_BEWO	chr12	110258841	110259041	.	.	.	15.65	0.05	TRPV4	-6245	GLTP	59352
.	.	5D_BEWO	chr12	110271338	110271538	MIRc,	MIR,	SINE,	25.93	0	TRPV4	-18742	GLTP	46855
.	.	5D_BEWO	chr12	110545915	110546115	LTR16B1,	ERVL,	LTR,	15.38	0.05	C12orf76	-40515	IFT81	-16167
.	.	5D_BEWO	chr12	110841429	110841629	.	.	.	18.42	0	ANAPC7	6	ATP2A2	122043
.	.	5Asi4si5	chr12	111890017	112037480										ATXN2	-0.719696	10.8694	6.60019	0.0003	0.0130243
.	.	5Bsi1	chr12	111890017	112037480										ATXN2	-0.650991	11.0254	7.02144	0.02785	na
ETC	.	5D_BEWO	chr12	112124031	112124231	MIRc,	MIR,	SINE,	15.79	0	ENSG00000257767	-67563	ACAD10	251
.	BD	5D_BEWO	chr12	112279731	112279931	.	.	.	57.89	0	MAPKAPK5	-599	ALDH2	75105
.	BD	5B_HEK293	chr12	112279796	112279996	.	.	.	10.42	100	MAPKAPK5	-534	ALDH2	75170
.	.	5Asi4si5	chr12	112597991	112819896										C12orf51	-0.746722	6.31612	3.76413	5e-05	0.00349381
.	.	5Bsi1	chr12	112597991	112819896										C12orf51	-0.606045	6.40786	4.20994	0.0358	na
.	.	5Asi4si5	chr12	112842993	112847443										RPL6	0.63714	1762.13	2740.54	5e-05	0.00349381
.	.	5Bsi1	chr12	113623554	113630119										C12orf52	0.732935	13.9883	23.2487	0.0141	na
.	.	5A_BEWO	chr12	113711530	113711730	.	.	.	14.6	0.06	TPCN1	52365	SLC24A6	61205
.	.	5A_BEWO	chr12	113711530	113711730	.	.	.	14.6	0.06	TPCN1	52365	SLC24A6	61205
.	.	5Bsi1	chr12	113860215	113876081										SDSL	0.854866	8.46785	15.3149	0.00625	na
.	.	5D_BEWO	chr12	115074639	115074839	.	.	.	16.37	0.07	TBX5	-228492	TBX3	46656
T	.	5D_BEWO	chr12	116724715	116724915	AluY,	Alu,	SINE,	15.57	0.09	MAP1LC3B2	-272371	MED13L	-9672
.	.	5A_BEWO	chr12	116822474	116822674	MER96	DNA	hAT	18.56	0.05	MAP1LC3B2	-174612	MED13L	-107431
.	.	5D_BEWO	chr12	117257144	117257344	GC_rich,	Low_complexity,	Low_complexity,	15.35	0	HRK	62002	RNFT2	81148
.	.	5Bsi1	chr12	117299026	117319232										HRK	1.23712	4.5975	10.8376	0.0035	na
.	.	5Bsi1	chr12	117476727	117537251										TESC	1.52604	4.22381	12.1644	5e-05	na
.	.	5A_BEWO	chr12	119444747	119444947	.	.	.	15.01	0.06	HSPB8	-171600	SRRM4	25547
.	.	5Bsi1	chr12	119616594	119632551										HSPB8	0.844421	4.48502	8.05305	0.00765	na
.	.	5Asi4si5	chr12	120427647	120532299										CCDC64	0.715567	1.29972	2.1343	0.0023	0.0491985
.	.	5A_BEWO	chr12	120567903	120568103	.	.	.	11.91	0	RAB35	-13360	GCN1L1	64510
.	.	5Asi4si5	chr12	120779132	120806958										MSI1	-0.618574	11.3826	7.41364	0.00125	0.0340306
.	.	5D_BEWO	chr12	120884121	120884321	.	.	.	34.59	0	GATC	-20	TRIAP1	-6
.	.	5D_BEWO	chr12	121021620	121021820	MIR,	MIR,	SINE,	16.84	0.09	CABP1	-56635	POP5	-2519
.	.	5Bsi1	chr12	121078421	121105127										CABP1	0.884362	1.64015	3.02764	0.02185	na
.	.	5D_BEWO	chr12	121342121	121342321	.	.	.	22.5	0	HNF1A	-74125	SPPL3	-47
.	.	5A_BEWO	chr12	121448542	121448742	MIR	SINE	MIR	15.51	0.07	OASL	28403	HNF1A	32296
.	.	5A_BEWO	chr12	121472886	121473086	MIR, AluSg,	MIR, Alu,	SINE, SINE,	15.25	0.04	OASL	4059	HNF1A	56640
.	.	5B_BEWO	chr12	121486597	121486797	MLT2B3	ERVL	LTR	11.13	4.52	P2RX7	-83934	OASL	-9652
.	.	5D_BEWO	chr12	121622274	121622474	.	.	.	16.84	0.09	P2RX4	-25494	P2RX7	51743
.	.	5D_BEWO	chr12	121790249	121790449	.	.	.	16.27	0	RNF34	-47573	ANAPC5	-84
.	.	5A_BEWO	chr12	121990624	121990824	.	.	.	14.71	0.05	KDM2B	28165	RNF34	152802
.	.	5A_BEWO	chr12	122158029	122158229	MIR	SINE	MIR	14.71	0.04	TMEM120B	7428	RHOF	74039
.	.	5Asi4si5	chr12	122242637	122270562										SETD1B	-1.06248	3.93149	1.88243	5e-05	0.00349381
.	.	5A_BEWO	chr12	122298417	122298617	.	.	.	14.67	0.05	PSMD9	-28120	HPD	-1752
.	.	5Asi4si5	chr12	122516651	122628967										MLXIP	-0.911508	10.605	5.63794	5e-05	0.00349381
.	.	5Bsi1	chr12	122688227	122692084										B3GNT4	0.690026	1.73803	2.80399	0.0851	na
T	.	5D_BEWO	chr12	122750935	122751135	.	.	.	18.71	0	ENSG00000256861	-65	VPS33A	33
.	.	5A_BEWO	chr12	122812473	122812673	.	.	.	14.87	0.07	VPS33A	-61505	CLIP1	52468
.	.	5Bsi1	chr12	123459353	123464588										OGFOD2	0.676739	6.70181	10.713	0.0281	na
.	.	5Asi4si5	chr12	123468026	123594975										PITPNM2	-0.723176	2.09931	1.27168	0.0006	0.0206192
.	.	5D_BEWO	chr12	123867306	123867506	MIR3	MIR	SINE	21.5	0	SBNO1	-32418	SETD8	-914
.	.	5D_BEWO	chr12	123867306	123867506	MIR3	MIR	SINE	21.5	0	SBNO1	-32418	SETD8	-914
.	.	5Bsi1	chr12	123899935	123921264										RILPL2	0.674624	8.03903	12.8317	0.02685	na
.	.	5D_BEWO	chr12	123921671	123921871	MIRb	MIR	SINE	24.21	0	SNRNP35	-22299	RILPL2	-507
.	.	5D_BEWO	chr12	123942625	123942825	.	.	.	21.98	0	RILPL2	-21461	SNRNP35	-1345
.	.	5B_BEWO	chr12	124000828	124001028	LTR16A2	ERVL	LTR	12.52	1.52	RILPL1	17337	SNRNP35	56858
.	.	5D_BEWO	chr12	124003799	124003999	.	.	.	22.59	0	RILPL1	14366	SNRNP35	59829
T	.	5D_BEWO	chr12	124118225	124118425	.	.	.	18.6	0.05	GTF2H3	-51	EIF2B1	-12
.	.	5D_BEWO	chr12	124778316	124778516	L2b	L2	LINE	27.13	0	NCOR2	201382	ZNF664	320746
.	.	5Asi4si5	chr12	124808956	125052010										NCOR2	-0.890751	9.78656	5.27822	5e-05	0.00349381
.	.	5D_BEWO	chr12	125093862	125094062	MIR	MIR	SINE	36.09	0	NCOR2	-114164	SCARB1	254431
ETC	.	5D_BEWO	chr12	125096425	125096625	(CA)n,	Simple_repeat,	Simple_repeat,	15.23	0	NCOR2	-116727	SCARB1	251868
.	.	5D_BEWO	chr12	125168370	125168570	MIR,	MIR,	SINE,	19.19	0	NCOR2	-188672	SCARB1	179923
OMRT	.	5B_BEWO	chr12	125406240	125406440	tRNA-Ala-GCG	tRNA	tRNA	17.3	0	UBC	-6446	DHX37	67327
OM	BB	5B_BEWO	chr12	125411707	125411907	tRNA-Asp-GAY	tRNA	tRNA	11.7	6.66	UBC	-11913	DHX37	61860
OM	BB	5B_HEK293	chr12	125411792	125411992	tRNA-Asp-GAY	tRNA	tRNA	11.02	22.22	UBC	-11998	DHX37	61775
OMR	ABD	5D_BEWO	chr12	125424291	125424491	.	.	.	24.4	0	UBC	-24497	DHX37	49276
OMRT	ABD	5B_BEWO	chr12	125424498	125424698	tRNA-Ala-GCG	tRNA	tRNA	18.65	0	UBC	-24704	DHX37	49069
OMRT	ABD	5A_BEWO	chr12	125424522	125424722	tRNA-Ala-GCG, MER5A,	tRNA, hAT-Charlie,	tRNA, DNA,	24.44	0	UBC	-24728	DHX37	49045
.	.	5A_BEWO	chr12	125462187	125462387	L1M5	LINE	L1	14.85	0.09	UBC	-62393	DHX37	11380
.	.	5A_BEWO	chr12	127865695	127865895	GC_rich	Low_complexity	Low_complexity	16.08	0.05	TMEM132C	-886153
.	.	5A_BEWO	chr12	131222238	131222438	L2b	LINE	L2	16.67	0.06	RIMBP2	-219928	STX2	101401
.	.	5D_BEWO	chr12	132313260	132313460	.	.	.	16.67	0	ULK1	-65836	MMP17	422
.	.	5Asi4si5	chr12	132379278	132407707										ULK1	-1.00137	21.4679	10.7237	5e-05	0.00349381
.	.	5D_BEWO	chr12	132384948	132385148	.	.	.	16	0.1	PUS1	-28720	ULK1	5852
.	.	5Bsi1	chr12	132413744	132428406										PUS1	0.607029	19.6902	29.9905	0.03945	na
.	.	5Asi4si5	chr12	132434464	132565011										EP400	-0.832039	7.97038	4.47724	5e-05	0.00349381
.	.	5Bsi1	chr12	132434464	132565011										EP400	-0.680612	8.08663	5.04525	0.01825	na
.	.	5D_BEWO	chr12	132628848	132629048	.	.	.	34.94	0	DDX51	-68	NOC4L	-45
.	.	5Bsi1	chr12	132628992	132636986										NOC4L	0.713721	19.4636	31.9209	0.01695	na
.	.	5A_BEWO	chr12	132638514	132638714	.	.	.	16.08	0.9	NOC4L	9621	GALNT9	51959
.	.	5Asi4si5	chr12	133067156	133161773										FBRSL1	-0.717987	12.5447	7.62651	0.00015	0.00803321
.	.	5D_BEWO	chr12	133172761	133172961	.	.	.	18.42	0	MUC8	-122135	P2RX2	-22542
T	.	5A_BEWO	chr12	133263895	133264095	GC_rich	Low_complexity	Low_complexity	18.56	0.13	PXMP2	-197	POLE	-50
.	.	5A_BEWO	chr12	133345183	133345383	.	.	.	15.38	0.09	ANKLE2	-6809	GOLGA3	60005
.	.	5D_BEWO	chr12	133503137	133503337	.	.	.	17.89	0	CHFR	-39043	ZNF605	29655
.	.	5D_BEWO	chr12	133562849	133563049	.	.	.	16.14	0	ZNF605	-30057	ZNF26	-101
.	.	5Asi4si5	chr13	21547175	21635722										LATS2	-0.782083	3.59793	2.09229	0.00025	0.0115726
.	.	5A_BEWO	chr13	21614705	21614905	.	.	.	14.85	0.04	XPO4	-137856	LATS2	20881
.	.	5A_BEWO	chr13	26608276	26608476	.	.	.	14.85	0.04	SHISA2	16793	ATP8A2	662167
.	.	5Asi4si5	chr13	26786904	26796508										RNF6	0.658691	9.91075	15.6456	0.0001	0.00606364
.	.	5Bsi1	chr13	27844463	27847827										RASL11A	0.620477	7.5859	11.6624	0.0525	na
.	.	5D_BEWO	chr13	28194684	28194884	.	.	.	18.61	0	LNX2	-243	POLR1D	-119
.	.	5Bsi1	chr13	30776766	30881584										KATNAL1	-0.915868	5.45472	2.89114	0.0025	na
OMRT	ABD	5A_BEWO	chr13	31248050	31248250	tRNA-Asn-AAC	tRNA	tRNA	15.25	0.05	ALOX5AP	-61495	USPL1	56230
OMRT	ABD	5B_BEWO	chr13	31248056	31248256	tRNA-Asn-AAC	tRNA	tRNA	12.52	0	ALOX5AP	-61489	USPL1	56236
OMRT	ABD	5D_BEWO	chr13	31248096	31248296	tRNA-Asn-AAC,	tRNA,	tRNA,	15.13	0.07	ALOX5AP	-61449	USPL1	56276
.	.	5A_BEWO	chr13	31862433	31862633	L1M2	LINE	L1	14.85	0.05	RXFP2	-451146	B3GALTL	88460
.	.	5A_BEWO	chr13	32039347	32039547	LTR40b	LTR	ERVL	14.85	0.04	RXFP2	-274232	B3GALTL	265374
.	.	5Asi4si5	chr13	32889616	32973809										BRCA2	0.664087	2.13753	3.38706	0.0003	0.0130243
.	.	5Bsi1	chr13	32974859	33002315										N4BP2L1	-0.657801	2.13987	1.35634	0.04545	na
.	.	5A_BEWO	chr13	33161733	33161933	.	.	.	15.94	0.05	KL	-428738	PDS5B	1269
.	.	5A_BEWO	chr13	33981270	33981470	.	.	.	17.6	0.04	RFC3	-410816	STARD13	-121478
R	.	5D_BEWO	chr13	37574705	37574905	.	.	.	20.47	0.05	EXOSC8	127	SUPT20H	59018
.	.	5D_BEWO	chr13	39612143	39612343	.	.	.	21.71	0	STOML3	-47040	NHLRC3	-212
.	.	5Asi4si5	chr13	39612454	39624246										NHLRC3	-0.664906	12.5564	7.91971	0.0006	0.0206192
.	.	5Bsi1	chr13	39612454	39624246										NHLRC3	-1.0359	12.7339	6.21048	0.0003	na
.	.	5Bsi1	chr13	41363546	41495910										SLC25A15	-0.59139	15.093	10.0173	0.0509	na
.	.	5Bsi1	chr13	42846288	42897403										AKAP11	-1.08225	7.01376	3.31254	0.0003	na
.	.	5A_BEWO	chr13	43170413	43170613	.	.	.	14.63	0.06	DNAJC15	-426826	TNFSF11	22224
.	.	5A_BEWO	chr13	43726472	43726672	.	.	.	17.32	0.05	DNAJC15	129233	ENOX1	634472
RT	ABD	5B_BEWO	chr13	45491919	45492119	tRNA-Glu-GAG_	tRNA	tRNA	22.41	0	TSC22D1	-341318	NUFIP1	71599
RT	ABD	5A_BEWO	chr13	45492038	45492238	tRNA-Glu-GAG_	tRNA	tRNA	16.43	0.14	TSC22D1	-341437	NUFIP1	71480
RT	ABD	5D_BEWO	chr13	45492060	45492260	tRNA-Glu-GAG_,	tRNA,	tRNA,	15.79	0.09	TSC22D1	-341459	NUFIP1	71458
.	.	5Bsi1	chr13	45513383	45563613										NUFIP1	-0.705867	4.64853	2.84989	0.0217	na
.	.	5Bsi1	chr13	45563686	45602404										KIAA1704	-0.630179	12.1115	7.8252	0.03495	na
.	.	5Bsi1	chr13	45911303	45915297										SNORA31	1.70712	7.97292	26.0323	0.0256	na
.	.	5Asi4si5	chr13	46536313	46626894										ZC3H13	0.872958	5.75877	10.5467	5e-05	0.00349381
.	.	5B_BEWO	chr13	46852883	46853083	LTR36	ERV1	LTR	6.1	4.56	LCP1	-67500	ESD	518384
.	.	5B_BEWO	chr13	46861724	46861924	.	.	.	7.42	4.63	LCP1	-76341	ESD	509543
.	.	5Bsi1	chr13	48807273	48836232										ITM2B	-0.637977	136.259	87.5617	0.0269	na
.	.	5Bsi1	chr13	49550047	49783915										FNDC3A	-0.709903	19.6278	11.9997	0.0121	na
.	.	5D_BEWO	chr13	50159641	50159841	GC_rich	Low_complexity	Low_complexity	25.21	0	ARL11	-42694	RCBTB1	-22
.	.	5B_BEWO	chr13	50190085	50190285	.	.	.	13.91	0	RCBTB1	-30466	ARL11	-12250
.	.	5Bsi1	chr13	50273442	50367057										KPNA3	-0.761819	23.8865	14.0871	0.0087	na
.	.	5B_BEWO	chr13	50614424	50614624	AT_rich	Low_complexity	Low_complexity	10.17	4.98	DLEU1	-41783	KCNRG	25134
.	.	5A_BEWO	chr13	51337109	51337309	.	.	.	14.85	0.04	RNASEH2B	-146605	DLEU1	680902
.	.	5B_BEWO	chr13	52553850	52554050	.	.	.	11.23	3.02	ATP7B	31680	CCDC70	117833
.	.	5D_BEWO	chr13	52555570	52555770	.	.	.	15.85	0.11	ATP7B	29960	CCDC70	119553
.	.	5Bsi1	chr13	52986736	53024763										VPS36	-0.780071	20.4773	11.9247	0.00785	na
.	.	5B_BEWO	chr13	58381367	58381567	L1MA6	L1	LINE	9.74	5.11	PCDH17	174812
.	.	5Bsi1	chr13	73282494	73301938										MZT1	-0.789833	51.0628	29.5353	0.0054	na
.	.	5A_BEWO	chr13	77451722	77451922	L2b	LINE	L2	15.64	0.05	KCTD12	8703
.	.	5B_BEWO	chr13	80041226	80041426	MLT1B	ERVL-MaLR	LTR	10.81	5.39	RBM26	-61403	NDFIP2	-13961
.	.	5B_BEWO	chr13	89205478	89205678	LTR31, L1MB4	ERV1, L1	LTR, LINE	8.35	6.06	SLITRK5	880708
T	.	5A_BEWO	chr13	92001254	92001454	GC_rich	Low_complexity	Low_complexity	17.32	0.04	GPC5	-49575
OMRT	.	5B_BEWO	chr13	95201852	95202052	tRNA-Phe-TTY	tRNA	tRNA	16.22	0	DCT	-70016	TGDS	46559
.	.	5B_HEK293	chr13	95516670	95516870	.	.	.	8.92	100	SOX21	-152381	ABCC4	436913
.	.	5B_BEWO	chr13	96657473	96657673	L1MCa	L1	LINE	8.35	6.64	UGGT2	48064	DNAJC3	328180
.	.	5A_BEWO	chr13	99098110	99098310	MLT1C	LTR	ERVL-MaLR	16.43	0.05	RNF113B	-268691	STK24	76042
.	.	5B_BEWO	chr13	106937465	106937665	MLT1D	ERVL-MaLR	LTR	9.74	6.67	EFNB2	249897	DAOA	818973
.	.	5Asi4si5	chr13	110406183	110438914										IRS2	-0.893979	8.28027	4.45584	5e-05	0.00349381
.	.	5D_BEWO	chr13	112605145	112605345	.	.	.	24.58	0.09	SOX1	-116668	TEX29	632230
.	.	5D_BEWO	chr13	113951305	113951505	.	.	.	88.79	0	LAMP1	-151	CUL4A	87547
.	.	5A_BEWO	chr13	113992794	113992994	.	.	.	17.32	0.06	GRTP1	25547	LAMP1	41338
.	.	5Bsi1	chr13	114239002	114295788										TFDP1	-1.31668	71.8677	28.8518	5e-05	na
.	.	5Bsi1	chr13	115079964	115092803										CHAMP1	-0.625062	11.3492	7.3587	0.03065	na
.	.	5A_BEWO	chr14	20785578	20785778	.	.	.	14.85	0.05	TTC5	-11525	CCNB1IP1	11861
.	.	5Bsi1	chr14	20811229	20811570										RPPH1	0.71625	1.51368	2.48684	0.30415	na
R	.	5B_BEWO	chr14	20811317	20811517	.	.	.	15.61	0	CCNB1IP1	-13878	PARP2	-357
OM	.	5B_BEWO	chr14	21077436	21077636	tRNA-Pro-CCY	tRNA	tRNA	11.35	0	RNASE12	-18554	OR6S1	32314
OMT	ABB	5A_BEWO	chr14	21078262	21078462	tRNA-Leu-CTY	tRNA	tRNA	18.77	0.05	RNASE12	-19380	OR6S1	31488
OMT	ABB	5B_BEWO	chr14	21078262	21078462	tRNA-Leu-CTY	tRNA	tRNA	19.46	0	RNASE12	-19380	OR6S1	31488
OMT	ABB	5B_HEK293	chr14	21078301	21078501	tRNA-Leu-CTY	tRNA	tRNA	14.82	14.29	RNASE12	-19419	OR6S1	31449
OMRT	AB	5A_BEWO	chr14	21081821	21082021	tRNA-Thr-ACA	tRNA	tRNA	18.48	0.28	RNASE12	-22939	OR6S1	27929
OMRT	AB	5B_BEWO	chr14	21081862	21082062	tRNA-Thr-ACA	tRNA	tRNA	30.01	0	RNASE12	-22980	OR6S1	27888
OMRT	.	5B_BEWO	chr14	21093570	21093770	tRNA-Leu-CTA_	tRNA	tRNA	27.57	0	RNASE12	-34688	OR6S1	16180
.	ABB	5B_HEK293	chr14	21098421	21098621	tRNA-Tyr-TAC	tRNA	tRNA	14.49	24.19	RNASE12	-39539	OR6S1	11329
.	ABB	5B_BEWO	chr14	21098521	21098721	tRNA-Tyr-TAC	tRNA	tRNA	25.38	0	RNASE12	-39639	OR6S1	11229
.	ABB	5A_BEWO	chr14	21098612	21098812	tRNA-Tyr-TAC	tRNA	tRNA	14.78	0.06	RNASE12	-39730	OR6S1	11138
OM	.	5B_BEWO	chr14	21099253	21099453	tRNA-Thr-ACA	tRNA	tRNA	11.79	0	RNASE12	-40371	OR6S1	10497
OMRT	AB	5B_BEWO	chr14	21101149	21101349	tRNA-Pro-CCA	tRNA	tRNA	11.53	0	RNASE12	-42267	OR6S1	8601
OMR	AB	5A_BEWO	chr14	21101241	21101441	.	.	.	23.51	0.2	RNASE12	-42359	OR6S1	8509
OM	BB	5B_BEWO	chr14	21149833	21150033	tRNA-Thr-ACA	tRNA	tRNA	22.7	0	OR6S1	-40083	RNASE4	-2326
OMRT	AB	5B_BEWO	chr14	21151426	21151626	tRNA-Tyr-TAC	tRNA	tRNA	26.15	0	OR6S1	-41676	RNASE4	-733
OMRT	AB	5A_BEWO	chr14	21151432	21151632	tRNA-Tyr-TAC	tRNA	tRNA	16.98	0.27	OR6S1	-41682	RNASE4	-727
OM	.	5B_BEWO	chr14	21152049	21152249	tRNA-Pro-CCA	tRNA	tRNA	13.35	0	OR6S1	-42299	RNASE4	-110
.	.	5Bsi1	chr14	21558204	21572863										ZNF219	0.762556	13.5675	23.0172	0.01195	na
.	.	5A_BEWO	chr14	21560734	21560934	(CTGGGG)n	Simple_repeat	Simple_repeat	17.45	0.14	ZNF219	5965	ARHGEF40	22405
.	.	5A_BEWO	chr14	21887751	21887951	.	.	.	17.91	0.12	SUPT16H	-35426	CHD8	12016
.	.	5D_BEWO	chr14	21905413	21905613	.	.	.	43.11	0	TOX4	-39401	CHD8	-5646
.	.	5D_BEWO	chr14	21924250	21924450	.	.	.	45.96	0	CHD8	-24483	TOX4	-20564
.	.	5A_BEWO	chr14	22831304	22831504	L1PA16	LINE	L1	15.25	0.05	DAD1	226771	OR4E2	698107
OMRT	.	5B_BEWO	chr14	23398812	23399012	tRNA-Arg-CGY_	tRNA	tRNA	18.38	0	PRMT5	-118	HAUS4	27451
.	.	5Asi4si5	chr14	24612573	24615855										PSME2	0.70292	39.1539	63.7346	0.0001	0.00606364
.	.	5D_BEWO	chr14	24768945	24769145	.	.	.	19.85	0	NOP9	-23	DHRS1	-6
.	.	5A_BEWO	chr14	25894537	25894737	.	.	.	16.08	0.05	STXBP6	-375134
.	.	5A_BEWO	chr14	29102760	29102960	L1P4a	LINE	L1	14.85	0.06	FOXG1	-132190
.	.	5D_BEWO	chr14	31091334	31091534	.	.	.	17.27	0.08	COCH	-252331	SCFD1	116
.	.	5B_BEWO	chr14	32547846	32548046	.	.	.	7.57	0.72	AKAP6	-250533	ARHGAP5	1451
.	.	5A_BEWO	chr14	36837206	36837406	Charlie4z, MIR,	hAT-Charlie, MIR,	DNA, SINE,	16.43	0.06	MBIP	-47424	NKX2-1	152127
.	.	5Bsi1	chr14	37049215	37051786										NKX2-8	0.630125	1.7612	2.72581	0.1204	na
.	.	5Bsi1	chr14	45393526	45431179										KLHL28	-1.01582	3.96318	1.95997	0.00075	na
OMRT	.	5B_BEWO	chr14	50053526	50053726	7SLRNA	srpRNA	srpRNA	11.2	1.5	LRR1	-11789	RPS29	-532
.	.	5Asi4si5	chr14	50250531	50319539										NEMF	0.693648	7.81437	12.6387	5e-05	0.00349381
OMR	BD	5B_BEWO	chr14	50329131	50329331	7SLRNA	srpRNA	srpRNA	11.2	1.56	ARF6	-30579	NEMF	-9310
OMR	BD	5D_BEWO	chr14	50329519	50329719	7SLRNA	srpRNA	srpRNA	20	0	ARF6	-30191	NEMF	-9698
.	.	5Bsi1	chr14	50575349	50583297										METTL21D	-0.591647	6.31248	4.18887	0.05905	na
.	.	5Bsi1	chr14	50796719	50862617										CDKL1	-0.590794	2.345	1.55702	0.12	na
.	.	5Bsi1	chr14	52897307	53019301										TXNDC16	-0.700765	11.9471	7.35039	0.01615	na
.	.	5Bsi1	chr14	53019865	53104431										GPR137C	-0.621732	6.80925	4.42527	0.0392	na
.	.	5Bsi1	chr14	53108604	53162419										ERO1L	-0.655495	32.1423	20.4058	0.02265	na
.	.	5Asi4si5	chr14	53196882	53241705										STYX	-0.732425	10.9744	6.60542	5e-05	0.00349381
.	.	5Bsi1	chr14	53196882	53241705										STYX	-0.823666	11.1273	6.28697	0.00565	na
.	.	5B_BEWO	chr14	54227581	54227781	HAL1	L1	LINE	9.1	6.68	DDHD1	-607865	BMP4	195848
.	.	5A_BEWO	chr14	54863861	54864061	.	.	.	14.85	0.1	CDKN3	288	CNIH	44188
.	.	5B_BEWO	chr14	55587470	55587670	MER117	hAT-Charlie	DNA	7.21	4.46	LGALS3	-8192	SOCS4	93622
.	.	5Asi4si5	chr14	55614833	55658396										DLGAP5	0.617937	24.0059	36.8414	0.0001	0.00606364
.	.	5Bsi1	chr14	55833108	55878576										ATG14	-0.602994	4.51491	2.97255	0.04415	na
.	.	5D_BEWO	chr14	55878446	55878646	.	.	.	15.41	0.08	DLGAP5	-220150	ATG14	30
.	.	5Asi4si5	chr14	56046924	56151302										KTN1	0.78154	24.1748	41.5557	5e-05	0.00349381
.	.	5A_BEWO	chr14	56625868	56626068	MLT1H2	LTR	ERVL-MaLR	14.85	0.06	TMEM260	-420543	PELI2	40875
.	.	5D_BEWO	chr14	58666646	58666846	GC_rich	Low_complexity	Low_complexity	26.32	0	C14orf37	-47815	ACTR10	-110
OMRT	AB	5A_BEWO	chr14	58706576	58706776	tRNA-Lys-AAG	tRNA	tRNA	15.74	0.05	PSMA3	-4873	ACTR10	39820
OMRT	AB	5B_BEWO	chr14	58706600	58706800	tRNA-Lys-AAG	tRNA	tRNA	15.85	0	PSMA3	-4849	ACTR10	39844
.	.	5Asi4si5	chr14	58765221	58840451										ARID4A	0.69056	2.98791	4.82222	0.00015	0.00803321
.	.	5Bsi1	chr14	58862643	59015549										KIAA0586	-0.67964	2.9904	1.86697	0.1345	na
.	.	5Bsi1	chr14	59930239	59932059										GPR135	0.733086	2.45674	4.08356	0.0712	na
.	.	5A_BEWO	chr14	60054816	60055016	.	.	.	14.63	0.04	JKAMP	103755	RTN1	282768
.	.	5Bsi1	chr14	61176255	61190852										SIX4	-0.673841	6.75624	4.23505	0.02275	na
.	.	5Bsi1	chr14	62162118	62215807										HIF1A-AS2	-0.720266	25.651	15.5698	0.1714	na
.	.	5D_BEWO	chr14	64010072	64010272	.	.	.	34.8	0	PPP2R5E	-80	SGPP1	184585
.	.	5B_BEWO	chr14	64123065	64123265	.	.	.	10.19	0	PPP2R5E	-113073	SGPP1	71592
.	.	5Bsi1	chr14	64932216	64941221										AKAP5	-0.93584	2.36752	1.2376	0.00295	na
.	.	5D_BEWO	chr14	65569190	65569390	(CTCA)n	Simple_repeat	Simple_repeat	23.04	0	FUT8	-308020	MAX	-102
.	.	5B_BEWO	chr14	65815902	65816102	MER115	hAT-Tip100	DNA	7.89	6.71	MAX	-246814	FUT8	-61308
.	.	5A_BEWO	chr14	66622118	66622318	.	.	.	14.83	0.05	GPHN	-351907	FUT8	744908
.	.	5A_BEWO	chr14	67128468	67128668	L1PA12	LINE	L1	14.85	0.05	FAM71D	-527578	GPHN	154443
.	.	5Bsi1	chr14	67708011	67802778										MPP5	-0.612052	9.86179	6.45223	0.03135	na
.	.	5Bsi1	chr14	67936982	67982021										TMEM229B	0.781883	0.86323	1.48421	0.0262	na
.	.	5D_BEWO	chr14	68141506	68141706	GC_rich,	Low_complexity,	Low_complexity,	16.23	0	VTI1B	-58	RDH11	20925
.	.	5A_BEWO	chr14	68255996	68256196	.	.	.	15.9	0.05	ZFYVE26	27210	RDH12	87493
.	.	5A_BEWO	chr14	68313016	68313216	L1PA16	LINE	L1	14.85	0.11	RAD51B	26591	ZFP36L1	946841
.	.	5Asi4si5	chr14	69254371	69262960										ZFP36L1	-0.687888	10.4606	6.49356	0.00065	0.0220279
.	.	5B_BEWO	chr14	70301015	70301215	L1MC4	L1	LINE	7.63	7.52	SMOC1	-45018	SLC10A1	-37109
.	.	5Bsi1	chr14	70346113	70499083										SMOC1	-0.599371	14.1035	9.30893	0.03925	na
.	.	5A_BEWO	chr14	70826325	70826525	.	.	.	17.9	0.17	SLC8A3	-170638	COX16	23
.	.	5A_BEWO	chr14	71174021	71174221	.	.	.	14.56	0.06	MED6	-106737	MAP3K9	102130
OMRT	.	5B_BEWO	chr14	73429721	73429921	tRNA-Cys-TGY	tRNA	tRNA	8.83	6.61	DCAF4	36781	ZFYVE1	64099
.	.	5A_BEWO	chr14	73459703	73459903	.	.	.	16.2	0.06	ZFYVE1	34117	DCAF4	66763
.	.	5D_BEWO	chr14	73925421	73925621	.	.	.	33.33	0	ACOT1	-78297	NUMB	-296
.	.	5Bsi1	chr14	74111577	74170431										DNAL1	-0.61081	2.82031	1.84682	0.03825	na
.	.	5D_BEWO	chr14	74867715	74867915	MIRb	MIR	SINE	21.61	0	SYNDIG1L	24990	VRTN	52699
.	.	5Bsi1	chr14	75230068	75304013										YLPM1	-0.7339	7.55508	4.54269	0.01155	na
.	.	5A_BEWO	chr14	75441285	75441485	.	.	.	9.25	0	EIF2B2	-28229	PGF	-18898
.	.	5D_BEWO	chr14	76038322	76038522	L2c,	L2,	LINE,	15.39	0.11	FLVCR2	-6538	BATF	49654
.	.	5A_BEWO	chr14	76487395	76487595	L1M2	LINE	L1	14.84	0.11	GPATCH2L	-130784	IFT43	35370
.	.	5D_BEWO	chr14	76896915	76897115	MIR	MIR	SINE	38.72	0	VASH1	-331517	ESRRB	23134
.	.	5Bsi1	chr14	77808113	77843396										TMED8	-0.686667	5.20312	3.23263	0.05	na
.	.	5A_BEWO	chr14	78121437	78121637	.	.	.	14.85	0.07	SPTLC2	-38421	ALKBH1	52826
.	.	5Asi4si5	chr14	78183943	78236085										SNW1	0.614388	30.1242	46.1174	0.0005	0.0184347
.	.	5A_BEWO	chr14	78389835	78390035	.	.	.	15.04	0.07	NRXN3	-480158	ADCK1	123509
.	.	5Asi4si5	chr14	78870092	80330760										NRXN3	-0.672451	4.48362	2.8132	0.0005	0.0184347
.	.	5Asi4si5	chr14	80962820	81405884										CEP128	0.631856	2.30535	3.57227	0.001	0.0291151
RT	.	5B_BEWO	chr14	81770519	81770719	L2c, MIR	L2, MIR	LINE, SINE	7.09	8.88	GTF2A1	-83353	STON2	123129
.	.	5A_BEWO	chr14	89436178	89436378	L2b	LINE	L2	14.85	0.06	TTC8	145272	FOXN3	649196
.	.	5Bsi1	chr14	89622515	90085494										FOXN3	-0.978198	7.36556	3.73886	0.00095	na
.	.	5B_BEWO	chr14	90666305	90666505	.	.	.	9.74	8.92	PSMC1	-56434	KCNK13	138296
.	.	5Asi4si5	chr14	90722893	90738966										PSMC1	0.64898	63.4001	99.4151	0.0002	0.00988148
.	.	5D_BEWO	chr14	90863220	90863420	.	.	.	21.58	0	NRDE2	-64839	CALM1	-7
.	.	5Asi4si5	chr14	91006931	91282761										TTC7B	-0.633441	11.3963	7.34645	0.0005	0.0184347
.	.	5A_BEWO	chr14	91240870	91241070	.	.	.	14.74	0.06	RPS6KA5	285982	CALM1	377643
.	.	5Bsi1	chr14	91337166	91526993										RPS6KA5	-0.641442	5.46459	3.50319	0.02925	na
.	.	5D_BEWO	chr14	91526927	91527127	.	.	.	20	0	C14orf159	-53687	RPS6KA5	-75
.	.	5B_BEWO	chr14	91827638	91827838	.	.	.	10.19	6.03	GPR68	-107469	CCDC88C	56383
.	.	5Asi4si5	chr14	92434242	92506403										TRIP11	0.598591	2.83423	4.29169	0.0009	0.0267882
.	.	5Bsi1	chr14	92524895	92572965										ATXN3	-0.798776	3.93612	2.26262	0.0067	na
.	.	5D_BEWO	chr14	92572975	92573175	(CCCCG)n,	Simple_repeat,	Simple_repeat,	16.84	0	ATXN3	-121	NDUFB1	15186
.	.	5D_BEWO	chr14	93260514	93260714	.	.	.	15.14	0	CHGA	-128811	GOLGA5	38
.	.	5A_BEWO	chr14	93650824	93651024	.	.	.	15.51	0.17	ITPK1	-68776	MOAP1	344
.	.	5Bsi1	chr14	94594117	94595957										IFI27L2	0.798602	32.6341	56.7643	0.0128	na
.	.	5A_BEWO	chr14	94620269	94620469	L2c, L2b,	L2, L2,	LINE, LINE,	14.85	0.05	IFI27L2	-24368	PPP4R4	-20280
.	.	5B_BEWO	chr14	94888926	94889126	AT_rich	Low_complexity	Low_complexity	9.74	5.21	SERPINA1	-31997	SERPINA11	30101
.	.	5Bsi1	chr14	95552564	95623759										DICER1	-0.774037	15.966	9.33655	0.0066	na
.	.	5Bsi1	chr14	95648275	95786245										CLMN	-0.601709	1.5075	0.993404	0.0468	na
.	.	5D_BEWO	chr14	95965706	95965906	L2a	L2	LINE	21.38	0	GLRX5	-35124	SYNE3	-23633
.	.	5B_BEWO	chr14	96935218	96935418	.	.	.	11.67	4.58	PAPOLA	-33392	AK7	76870
.	.	5D_BEWO	chr14	99947370	99947570	.	.	.	20	0	CCNK	-276	SETD3	-254
.	.	5D_BEWO	chr14	99987132	99987332	.	.	.	20.37	0.05	CCNK	39486	CCDC85C	83131
.	.	5A_BEWO	chr14	100373046	100373246	MER41A	LTR	ERV1	14.85	0.06	EVL	-158469	EML1	113466
.	.	5Bsi1	chr14	100612752	100626012										DEGS2	0.931318	0.875238	1.66909	0.0698	na
.	.	5Bsi1	chr14	101003483	101036131										BEGAIN	0.872003	1.33522	2.44373	0.0164	na
.	.	5D_BEWO	chr14	102414525	102414725	.	.	.	17.19	0	DYNC1H1	-16240	PPP2R5C	186490
.	.	5Asi4si5	chr14	102547074	102606086										HSP90AA1	0.869648	281.952	515.187	5e-05	0.00349381
OMRT	AB	5A_BEWO	chr14	102783273	102783473	tRNA-Ile-ATT	tRNA	tRNA	18.07	0.12	MOK	-11836	ZNF839	-2715
OMRT	AB	5B_BEWO	chr14	102783305	102783505	tRNA-Ile-ATT	tRNA	tRNA	9.37	0	MOK	-11868	ZNF839	-2683
.	.	5B_BEWO	chr14	102855812	102856012	L1ME3D, L1MEg	L1, L1	LINE, LINE	10.38	7.47	RCOR1	-203086	TECPR2	26612
.	.	5A_BEWO	chr14	102952252	102952452	.	.	.	15.61	0.06	RCOR1	-106646	TECPR2	123052
.	.	5Asi4si5	chr14	102973197	102976128										ANKRD9	-0.5927	28.5639	18.9408	0.0022	0.0477556
.	.	5D_BEWO	chr14	103058721	103058921	GC_rich,	Low_complexity,	Low_complexity,	15.24	0	RCOR1	-177	TECPR2	229521
.	.	5Bsi1	chr14	103058995	103196913										RCOR1	-0.935388	8.61074	4.50257	0.00145	na
.	.	5A_BEWO	chr14	103767910	103768110	.	.	.	16.63	0.06	EIF5	-32329	TNFAIP2	178212
.	.	5B_BEWO	chr14	103870912	103871112	.	.	.	7.94	9.47	MARK3	19155	CKB	118436
.	.	5Bsi1	chr14	103995508	104003410										TRMT61A	0.861411	4.31295	7.83583	0.0051	na
.	.	5A_BEWO	chr14	104083313	104083513	.	.	.	19.79	0.05	KLC1	-12165	APOPT1	54114
.	.	5D_BEWO	chr14	104095351	104095551	(CGGGG)n,	Simple_repeat,	Simple_repeat,	19.88	0	KLC1	-127	APOPT1	66152
.	.	5D_BEWO	chr14	104345935	104346135	MIR,	MIR,	SINE,	15.2	0	PPP1R13B	-32108	C14orf2	41803
.	.	5A_BEWO	chr14	104376695	104376895	.	.	.	19.45	0.05	PPP1R13B	-62868	C14orf2	11043
.	.	5A_BEWO	chr14	104387865	104388065	MER81	DNA	hAT-Blackjack	15.03	0.12	TDRD9	-6834	C14orf2	-127
.	.	5D_BEWO	chr14	104616877	104617077	MIR3	MIR	SINE	20.04	0	C14orf144	-93564	KIF26A	11917
.	.	5A_BEWO	chr14	104682374	104682574	.	.	.	17.6	0.09	C14orf144	-28067	KIF26A	77414
.	.	5A_BEWO	chr14	105179523	105179723	.	.	.	8.5	0	ADSSL1	-16448	INF2	23649
.	.	5Bsi1	chr14	105219469	105225996										SIVA1	0.894289	99.2407	184.458	0.00145	na
.	.	5Bsi1	chr14	105235686	105262080										AKT1	0.683833	54.9487	88.2697	0.0141	na
.	.	5Bsi1	chr14	105266932	105271048										ZBTB42	0.653676	1.3888	2.18481	0.05505	na
.	.	5D_BEWO	chr14	105399393	105399593	.	.	.	15.51	0.1	PLD4	8333	AHNAK2	45201
.	.	5Bsi1	chr14	105452615	105461855										C14orf79	0.598151	2.39124	3.6198	0.073	na
.	.	5A_BEWO	chr14	105512106	105512306	.	.	.	18.26	0.15	CDCA4	-24721	GPR132	19561
.	.	5D_BEWO	chr14	105581385	105581585	AluY, MER50-int,	Alu, ERV1,	SINE, LTR,	16.84	0.13	GPR132	-49718	JAG2	53676
ETC	.	5D_BEWO	chr14	105647033	105647233	L2c	L2	LINE	22.04	0	JAG2	-11972	NUDT14	507
.	.	5Bsi1	chr14	105941130	105946500										CRIP2	0.770022	2.88297	4.91632	0.05015	na
.	.	5Bsi1	chr14	105956191	105965585										C14orf80	0.604964	11.0023	16.7338	0.0465	na
.	.	5Bsi1	chr14	105992952	105996539										TMEM121	1.00212	8.8127	17.6514	0.0027	na
.	.	5A_BEWO	chr14	106284329	106284529	.	.	.	15.6	0.05	TMEM121	291489
.	.	5A_BEWO	chr14	106873610	106873810	.	.	.	27.22	0.33	TMEM121	880770
.	.	5A_BEWO	chr14	107148386	107148586	.	.	.	16.08	0.05	NONE
OMRT	.	5B_BEWO	chr15	26327238	26327438	tRNA-Glu-GAG_	tRNA	tRNA	28.65	0	ATP10A	-218983	GABRB3	690883
.	.	5A_BEWO	chr15	26505514	26505714	MER53	DNA	hAT	17.32	0.21	ATP10A	-397259	GABRB3	512607
.	.	5Bsi1	chr15	29033388	29034538										LOC100289656	0.951355	0.684814	1.32422	0.14335	na
.	.	5Bsi1	chr15	29412454	29862927										FAM189A1	0.638278	2.95464	4.5988	0.2109	na
.	.	5Bsi1	chr15	32812048	32825942										LOC100288615	-0.727827	4.18324	2.52589	0.0253	na
.	.	5B_BEWO	chr15	33142457	33142657	.	.	.	9.74	0	GREM1	132382	FMN1	217528
.	.	5D_BEWO	chr15	33406285	33406485	.	.	.	17.54	0.14	RYR3	-196792	FMN1	-46300
.	.	5Bsi1	chr15	34394273	34396591										PGBD4	-0.665941	2.50475	1.57869	0.05275	na
.	.	5Bsi1	chr15	34633916	34635362										NOP10	0.602365	144.764	219.781	0.0388	na
.	.	5Bsi1	chr15	38545051	38649450										SPRED1	-1.0057	2.94814	1.46826	0.00085	na
.	.	5A_BEWO	chr15	39083699	39083899	LTR33	LTR	ERVL	14.83	0.05	THBS1	-789495	RASGRP1	-226792
OMRT	.	5B_BEWO	chr15	40885995	40886195	tRNA-Ser-AGY	tRNA	tRNA	32.43	0	CASC5	-123	RPUSD2	24596
.	.	5Bsi1	chr15	40985952	40987303										LOC100505648	-1.03319	1.49471	0.730361	0.02765	na
.	.	5D_BEWO	chr15	41047348	41047548	.	.	.	15.13	0	RMDN3	601	RAD51	60076
.	.	5Bsi1	chr15	41056284	41059911										GCHFR	0.648271	28.8483	45.2136	0.03265	na
.	.	5Bsi1	chr15	41164411	41166487										RHOV	0.796668	2.2589	3.9239	0.0225	na
.	.	5D_BEWO	chr15	41913577	41913777	.	.	.	19.88	0	MGA	-38933	TYRO3	62445
.	.	5Bsi1	chr15	42502725	42565755										TMEM87A	-1.01673	14.1486	6.99275	0.0004	na
.	.	5D_BEWO	chr15	43212972	43213172	.	.	.	30.45	0	TTBK2	-395	UBR1	185227
.	.	5Bsi1	chr15	43985083	43991420										CKMT1A	0.618228	1.78408	2.73855	0.07635	na
.	.	5Bsi1	chr15	44038589	44094769										MIR1282	1.61238	44.0308	134.627	0.048	na
.	.	5D_BEWO	chr15	44084169	44084369	.	.	.	20.61	0	ELL3	-14528	SERF2	-259
.	.	5Asi4si5	chr15	44096732	44116951										MFAP1	0.728176	14.7201	24.3845	5e-05	0.00349381
.	.	5A_BEWO	chr15	44810804	44811004	MIRc	SINE	MIR	14.85	0.05	EIF3J	-18351	CTDSPL2	91472
OM	.	5B_BEWO	chr15	45490818	45491018	tRNA-His-CAY_	tRNA	tRNA	20.54	0	SHF	2455	DUOX1	68787
OMRT	AB	5B_BEWO	chr15	45492564	45492764	tRNA-His-CAY_	tRNA	tRNA	22.45	0	SHF	709	DUOX1	70533
OMRT	AB	5A_BEWO	chr15	45492632	45492832	tRNA-His-CAY_	tRNA	tRNA	19.71	0	SHF	641	DUOX1	70601
OM	.	5B_BEWO	chr15	45493345	45493545	tRNA-His-CAY_	tRNA	tRNA	12.98	0	SLC28A2	-50983	SHF	-72
.	.	5Bsi1	chr15	45653321	45672321										GATM	-0.591674	6.2028	4.11601	0.0528	na
.	.	5Bsi1	chr15	45722762	45725647										C15orf48	0.58923	2.19207	3.29785	0.16055	na
.	.	5Bsi1	chr15	47476402	48066420										SEMA6D	-0.601104	4.09983	2.70281	0.04745	na
.	.	5D_BEWO	chr15	49103207	49103407	.	.	.	59.06	0	FBN1	-165261	CEP152	31
.	.	5A_BEWO	chr15	49508693	49508893	L1M1	LINE	L1	14.85	0.06	FGF7	-206500	GALK2	46580
.	.	5A_BEWO	chr15	51200673	51200873	.	.	.	17.32	0.13	SPPL2A	-142768	AP4E1	-97
.	.	5Bsi1	chr15	52121824	52204331										TMOD3	-0.830058	17.8282	10.0285	0.00445	na
.	.	5Asi4si5	chr15	52230221	52263958										LEO1	0.898919	7.32237	13.6538	5e-05	0.00349381
.	.	5A_BEWO	chr15	52263959	52264159	.	.	.	16.08	0.06	MAPK6	-47339	LEO1	-56
.	.	5Bsi1	chr15	52311410	52358462										MAPK6	-0.761428	18.0291	10.6356	0.008	na
.	.	5Asi4si5	chr15	55473511	55489231										RSL24D1	0.621188	79.3609	122.068	0.00045	0.017107
.	.	5Bsi1	chr15	55838220	55881050										PYGO1	-0.648187	3.53273	2.25417	0.06935	na
.	.	5Asi4si5	chr15	55903738	56035177										PRTG	-0.694667	4.36652	2.69786	5e-05	0.00349381
.	.	5Bsi1	chr15	55903738	56035177										PRTG	-1.22602	4.42816	1.89302	5e-05	na
.	.	5Bsi1	chr15	56119121	56285835										NEDD4	-0.649645	10.0979	6.43678	0.02375	na
.	.	5Bsi1	chr15	56382730	56535483										RFX7	-0.580532	4.54474	3.03915	0.04945	na
.	.	5A_BEWO	chr15	56538290	56538490	.	.	.	23.15	0.14	RFX7	-2907	MNS1	218945
.	.	5Asi4si5	chr15	56657643	56757335										TEX9	0.780187	3.45842	5.93932	0.0042	0.0711672
.	.	5Asi4si5	chr15	56657643	56757335										MNS1	0.886247	1.93335	3.57352	0.00135	0.0355016
.	.	5A_BEWO	chr15	57210839	57211039	.	.	.	14.71	0.07	CGNL1	-457764	TCF12	118
.	.	5B_BEWO	chr15	57308148	57308348	MER89-int	ERV1	LTR	6.49	5.9	CGNL1	-360455	TCF12	97427
.	.	5Bsi1	chr15	58888509	59042177										ADAM10	-0.661677	15.6839	9.91448	0.0231	na
.	.	5A_BEWO	chr15	59442482	59442682	.	.	.	14.6	0.06	LDHAL6B	-56460	ENSG00000268327	2683
.	.	5Asi4si5	chr15	60296420	60298142										FOXB1	-0.830301	8.01692	4.50881	0.00045	0.017107
.	.	5A_BEWO	chr15	63340795	63340995	.	.	.	17.97	0	LACTB	-73104	TPM1	6011
.	.	5Asi4si5	chr15	63615729	63674075										CA12	-0.61801	6.41599	4.18046	0.0012	0.0329753
.	.	5Asi4si5	chr15	65032094	65067770										RBPMS2	-0.682278	11.926	7.43207	0.00055	0.0196846
.	.	5A_BEWO	chr15	65102171	65102371	.	.	.	16.43	0.06	RBPMS2	-34485	PIF1	15596
.	.	5A_BEWO	chr15	65241970	65242170	.	.	.	17.32	0.07	ANKDD1A	37969	SPG21	40204
.	.	5B_BEWO	chr15	65464023	65464223	.	.	.	11.13	2.03	PDCD7	-37949	CLPX	13557
.	.	5Asi4si5	chr15	65619464	65670378										IGDCC3	-0.732154	3.51899	2.11845	0.0003	0.0130243
.	.	5Asi4si5	chr15	65673824	65715410										IGDCC4	-0.790255	2.58916	1.49716	0.0002	0.00988148
OMRT	.	5B_BEWO	chr15	66161341	66161541	tRNA-Gln-CAG	tRNA	tRNA	34.78	0	DENND4A	-76979	RAB11A	-355
ETC	.	5D_BEWO	chr15	67134282	67134482	L2b,	L2,	LINE,	16.75	0.08	SMAD3	-223801	SMAD6	139816
T	.	5D_BEWO	chr15	67249087	67249287	L2c,	L2,	LINE,	17.34	0	SMAD3	-108996	SMAD6	254621
.	.	5D_BEWO	chr15	67389840	67390040	AluJb, MIRb,	Alu, MIR,	SINE, SINE,	15.91	0.09	SMAD3	31757	AAGAB	157134
OMR	.	5B_BEWO	chr15	68132252	68132452	U6	snRNA	snRNA	5.84	2.1	PIAS1	-214165	SKOR1	20310
.	.	5D_BEWO	chr15	69113170	69113370	.	.	.	24.46	0	SPESP1	-109569	ANP32A	-36
.	.	5A_BEWO	chr15	69581265	69581465	MIRb	SINE	MIR	14.85	0.06	PAQR5	-25377	GLCE	128392
.	.	5A_BEWO	chr15	70444526	70444726	.	.	.	15.25	0.07	TLE3	-54111	UACA	611306
.	.	5B_BEWO	chr15	70492997	70493197	.	.	.	9.89	4.49	TLE3	-102582	UACA	562835
.	.	5Bsi1	chr15	71123888	71146498										LARP6	0.851262	59.0862	106.596	0.0306	na
.	.	5Bsi1	chr15	71433787	72075722										THSD4	-0.620831	3.58528	2.3315	0.03845	na
.	BD	5B_BEWO	chr15	72668238	72668438	.	.	.	11.89	0.66	CELF6	-55868	HEXA	479
.	BD	5D_BEWO	chr15	72668264	72668464	.	.	.	45.61	0	CELF6	-55894	HEXA	453
.	.	5D_BEWO	chr15	73076022	73076222	.	.	.	22.97	0	ADPGK	4	BBS4	97594
ETC	.	5D_BEWO	chr15	73089536	73089736	L2c	L2	LINE	21.26	0	NEO1	-254415	ADPGK	-13510
.	.	5A_BEWO	chr15	73098283	73098483	.	.	.	17.32	0.05	NEO1	-245668	ADPGK	-22257
.	.	5D_BEWO	chr15	73868380	73868580	L2a,	L2,	LINE,	15.63	0.12	NPTN	57274	C15orf60	132981
.	.	5Bsi1	chr15	74032140	74043816										C15orf59	0.674432	7.99318	12.7569	0.03375	na
.	.	5Bsi1	chr15	74209808	74244478										LOXL1	0.61303	11.4128	17.4554	0.1335	na
.	.	5D_BEWO	chr15	74506790	74506990	MIRc,	MIR,	SINE,	17.54	0.09	CCDC33	-21740	STRA6	-11691
ETC	.	5D_BEWO	chr15	74720006	74720206	.	.	.	15.79	0	CYP11A1	-60025	SEMA7A	6702
.	.	5D_BEWO	chr15	74890744	74890944	.	.	.	17.76	0.13	CLK3	-16491	ARID3B	57326
.	.	5D_BEWO	chr15	74907231	74907431	MIRc	MIR	SINE	21.46	0	CLK3	-4	ARID3B	73813
.	.	5Bsi1	chr15	75287875	75313836										SCAMP5	0.651123	4.84369	7.60649	0.0308	na
.	.	5Bsi1	chr15	75661719	75748124										SIN3A	-0.587897	14.6103	9.72038	0.03655	na
.	.	5B_BEWO	chr15	76365989	76366189	.	.	.	13.51	0.41	C15orf27	13911	ETFA	237721
.	.	5D_BEWO	chr15	77312973	77313173	L2b, L2b	L2, L2	LINE, LINE	21.56	0	PSTPIP1	25647	TSPAN3	50497
.	.	5A_BEWO	chr15	77925901	77926101	.	.	.	27.22	0.12	LINGO1	-1169	TBC1D2B	443993
.	.	5D_BEWO	chr15	77926767	77926967	MIRb,	MIR,	SINE,	15.06	0.08	LINGO1	-2035	TBC1D2B	443127
.	.	5A_BEWO	chr15	78335152	78335352	.	.	.	17.32	0.06	LINGO1	-410420	TBC1D2B	34742
.	.	5Bsi1	chr15	78632665	78640572										CRABP1	0.656416	2.82483	4.45239	0.09495	na
.	.	5Asi4si5	chr15	78832746	78841563										PSMA4	0.583825	208.807	312.964	0.00075	0.0241349
.	.	5Asi4si5	chr15	79051544	79103773										ADAMTS7	-0.682355	3.57483	2.22765	0.0009	0.0267882
OMRT	ABB	5B_HEK293	chr15	79152860	79153060	tRNA-Lys-AAG	tRNA	tRNA	21.47	12.5	ADAMTS7	-49187	MORF4L1	-12196
OMRT	ABB	5B_BEWO	chr15	79152865	79153065	tRNA-Lys-AAG	tRNA	tRNA	23.65	0	ADAMTS7	-49192	MORF4L1	-12191
OMRT	ABB	5A_BEWO	chr15	79152867	79153067	tRNA-Lys-AAG	tRNA	tRNA	17.45	0.06	ADAMTS7	-49194	MORF4L1	-12189
.	.	5D_BEWO	chr15	79165063	79165263	GC_rich, GC_rich,	Low_complexity, Low_complexity,	Low_complexity, Low_complexity,	17.7	0	MORF4L1	7	CTSH	72270
.	.	5A_BEWO	chr15	81764974	81765174	(TG)n	Simple_repeat	Simple_repeat	15.25	0.06	TMC3	-98520	MEX3B	573408
.	.	5D_BEWO	chr15	82240694	82240894	AluSx1,	Alu,	SINE,	15.06	0.53	TMC3	-574240	MEX3B	97688
.	.	5Bsi1	chr15	84841241	84850985										LOC100505679	0.713645	2.75773	4.52252	0.1197	na
.	.	5Bsi1	chr15	85198359	85201802										NMB	0.960629	21.359	41.568	0.0008	na
.	.	5B_BEWO	chr15	86658869	86659069	L2	L2	LINE	10.59	5.04	KLHL25	-320708	AGBL1	-26258
.	.	5B_BEWO	chr15	86744474	86744674	.	.	.	8.79	2.08	AGBL1	59347
.	.	5D_BEWO	chr15	89164469	89164669	.	.	.	18.05	0.09	ISG20	-17405	AEN	42
.	.	5Bsi1	chr15	89182038	89198879										ISG20	0.801435	1.39868	2.43766	0.0634	na
.	.	5A_BEWO	chr15	89561003	89561203	MER5B	DNA	hAT-Charlie	14.8	0.05	MFGE8	-104461	ABHD2	-70278
OMRT	BB	5B_BEWO	chr15	89878214	89878414	tRNA-Arg-CGA_	tRNA	tRNA	12.16	0	POLG	-236	RHCG	161530
OMRT	BB	5B_HEK293	chr15	89878250	89878450	tRNA-Arg-CGA_	tRNA	tRNA	10.42	26.32	POLG	-272	RHCG	161494
.	.	5Bsi1	chr15	90293097	90294540										MESP1	1.01696	16.9335	34.2675	0.00125	na
.	.	5Bsi1	chr15	90773476	90777279										CIB1	0.692602	68.8332	111.248	0.01875	na
.	.	5Asi4si5	chr15	90808894	90815443										NGRN	0.614861	100.685	154.19	0.00025	0.0115726
.	.	5A_BEWO	chr15	91559367	91559567	L2c	LINE	L2	14.85	0.05	PRC1	-21742	VPS33B	6366
.	.	5D_BEWO	chr15	91565266	91565466	.	.	.	15.06	0.16	PRC1	-27641	VPS33B	467
.	.	5D_BEWO	chr15	93739712	93739912	L1M4,	L1,	LINE,	18.42	0.11	RGMA	-122720
.	.	5A_BEWO	chr15	99371513	99371713	.	.	.	14.85	0.05	PGPEP1L	177178	IGF1R	179413
.	.	5A_BEWO	chr15	100105917	100106117	.	.	.	14.83	0.08	MEF2A	112	LYSMD4	167609
.	.	5Asi4si5	chr15	100511642	100882183										ADAMTS17	-0.67472	2.95754	1.85276	0.00095	0.0278806
.	.	5D_BEWO	chr15	102018329	102018529	MIR	MIR	SINE	25.88	0	SNRPA1	-182973	PCSK6	11444
ETC	.	5D_BEWO	chr16	122705	122905	.	.	.	20.47	0	MPG	-5451	RHBDF1	-176
.	.	5Bsi1	chr16	127017	188697										MPG	0.84282	49.8114	89.3394	0.02985	na
.	.	5A_BEWO	chr16	155786	155986	.	.	.	15.25	0.05	MPG	27630	NPRL3	32783
.	.	5Bsi1	chr16	230332	231178										HBQ1	1.30989	5.45758	13.5306	0.0012	na
.	.	5Bsi1	chr16	330605	333003										ARHGDIG	0.755539	17.0582	28.7987	0.01445	na
.	.	5Asi4si5	chr16	333117	337209										PDIA2	-0.74943	2.29443	1.36481	0.00405	0.0700822
.	.	5Bsi1	chr16	417383	420569										MRPL28	0.665127	106.797	169.348	0.0206	na
.	.	5Bsi1	chr16	447191	450754										NME4	0.676776	177.582	283.876	0.01855	na
.	.	5Bsi1	chr16	576846	577407										LINC00235	0.864749	1.51442	2.7578	0.1679	na
.	.	5A_BEWO	chr16	680294	680494	.	.	.	16.08	0.07	WFIKKN1	-538	RAB40C	41037
.	.	5Bsi1	chr16	684428	686347										C16orf13	0.800527	79.2126	137.967	0.00755	na
OMRT	ABBD	5B_BEWO	chr16	686614	686814	tRNA-Gly-CCC	tRNA	tRNA	26.44	0	RHOT2	-31372	WFIKKN1	5782
OMRT	ABBD	5A_BEWO	chr16	686634	686834	tRNA-Gly-CCC	tRNA	tRNA	26.57	0.3	RHOT2	-31352	WFIKKN1	5802
OMRT	ABBD	5B_HEK293	chr16	686696	686896	tRNA-Gly-CCC	tRNA	tRNA	17.84	7.14	RHOT2	-31290	WFIKKN1	5864
OMRT	ABBD	5D_BEWO	chr16	686766	686966	tRNA-Gly-CCC	tRNA	tRNA	31.13	0	RHOT2	-31220	WFIKKN1	5934
.	.	5Bsi1	chr16	691848	698474										FAM195A	1.20312	26.0496	59.976	5e-05	na
ETC	.	5D_BEWO	chr16	725296	725496	L2b, L2c,	L2, L2,	LINE, LINE,	20.12	0.16	RHBDL1	-679	RHOT2	7310
.	.	5Asi4si5	chr16	726074	728267										RHBDL1	-0.760172	2.80002	1.6532	0.0041	0.0706143
.	.	5Bsi1	chr16	730114	734439										JMJD8	0.623018	69.9222	107.687	0.09115	na
.	.	5Bsi1	chr16	765172	767480										METRN	1.27201	28.3538	68.4738	5e-05	na
.	.	5Bsi1	chr16	771157	776473										CCDC78	0.724269	0.787545	1.30107	0.39485	na
.	.	5Bsi1	chr16	771157	776473										FAM173A	0.86994	21.5172	39.3246	0.0085	na
ETC	.	5D_BEWO	chr16	776762	776962	L2b	L2	LINE	23.62	0	HAGHL	-409	CCDC78	-389
.	.	5Bsi1	chr16	777265	779715										HAGHL	0.984698	10.3007	20.3841	0.00245	na
.	.	5Bsi1	chr16	779768	790997										NARFL	0.590994	15.4609	23.2886	0.0454	na
.	.	5Bsi1	chr16	834973	838383										RPUSD1	0.968034	21.0707	41.2179	0.0009	na
.	.	5A_BEWO	chr16	901346	901546	.	.	.	14.85	0.05	GNG13	-50713	LMF1	119553
.	.	5Bsi1	chr16	1031807	1036979										SOX8	0.733994	1.64893	2.74256	0.03695	na
.	.	5D_BEWO	chr16	1094520	1094720	.	.	.	31.1	0	SSTR5	-34161	SOX8	62812
.	.	5D_BEWO	chr16	1247505	1247705	.	.	.	16.45	0.1	TPSG1	27652	CACNA1H	44364
.	.	5Bsi1	chr16	1383605	1401873										C16orf42	0.833667	63.7491	113.614	0.0051	na
.	.	5A_BEWO	chr16	1413512	1413712	.	.	.	15.14	0.05	GNPTG	11688	UNKL	51080
.	.	5Bsi1	chr16	1469943	1479345										C16orf91	0.721783	8.638	14.246	0.02735	na
.	.	5D_BEWO	chr16	1524972	1525172	.	.	.	37.28	0	CCDC154	-30582	CLCN7	509
.	.	5Bsi1	chr16	1543351	1662109										TELO2	0.633558	24.2998	37.6984	0.08625	na
.	.	5A_BEWO	chr16	1655108	1655308	.	.	.	14.71	0.04	IFT140	6903	TMEM204	71634
.	.	5A_BEWO	chr16	1755995	1756195	GC_rich	Low_complexity	Low_complexity	17.24	0.2	MAPK8IP3	-89	HN1L	27838
.	.	5Bsi1	chr16	1820320	1821710										NME3	0.587946	168.538	253.33	0.04175	na
.	.	5Bsi1	chr16	1821895	1823140										MRPS34	0.585005	210.404	315.615	0.03975	na
.	.	5Bsi1	chr16	1832932	1839192										NUBP2	0.740007	62.9923	105.209	0.011	na
.	.	5D_BEWO	chr16	1877092	1877292	.	.	.	24.12	0	HAGH	3	FAHD1	224
.	.	5A_BEWO	chr16	1987099	1987299	LTR42, ERVL-B4-int,	ERVL, ERVL,	LTR, LTR,	17.76	0.06	HS3ST6	-18968	MSRB1	6128
.	.	5Bsi1	chr16	1988233	1993294										SEPX1	0.633668	21.9898	34.1172	0.03475	na
.	.	5Bsi1	chr16	2012061	2014827										RPS2	0.635836	5305.49	8243.86	0.0391	na
ETC	.	5D_BEWO	chr16	2021938	2022138	.	.	.	30.62	0	TBL3	0	NOXO1	9146
.	.	5Bsi1	chr16	2022063	2028751										TBL3	0.666041	24.0811	38.2098	0.023	na
.	.	5Bsi1	chr16	2028917	2031440										NOXO1	0.876245	0.932273	1.71127	0.06815	na
.	.	5Bsi1	chr16	2076868	2089027										SLC9A3R2	0.639929	10.6629	16.6156	0.0305	na
.	.	5Bsi1	chr16	2089815	2097867										NTHL1	0.761915	30.1478	51.1229	0.00905	na
.	.	5D_BEWO	chr16	2097778	2097978	.	.	.	24.11	0	NTHL1	-11	PKD1	88021
.	.	5Asi4si5	chr16	2097989	2185899										PKD1	-0.919026	8.81577	4.66236	5e-05	0.00349381
.	.	5Bsi1	chr16	2286467	2288712										DNASE1L2	-0.796381	4.02225	2.31598	0.04645	na
.	.	5A_BEWO	chr16	2307846	2308046	.	.	.	17.6	0.06	ECI1	-6331	RNPS1	9658
.	.	5D_BEWO	chr16	2318059	2318259	.	.	.	15.25	0	RNPS1	-555	ABCA3	72577
.	.	5Bsi1	chr16	2510114	2514964										C16orf59	0.639238	18.1696	28.2992	0.03505	na
.	.	5D_BEWO	chr16	2570267	2570467	(CGGG)n	Simple_repeat	Simple_repeat	53.24	0	AMDHD2	-24	ENSG00000259784	6401
.	.	5D_BEWO	chr16	2653219	2653419	.	.	.	15.06	0.11	KCTD5	-79157	PDPK1	65354
.	.	5A_BEWO	chr16	2770903	2771103	GC_rich	Low_complexity	Low_complexity	14.63	0.06	SRRM2	-31327	PRSS27	-787
.	.	5Asi4si5	chr16	2787076	2821413										SRRM2	-0.776177	47.8232	27.9245	5e-05	0.00349381
.	.	5Bsi1	chr16	2787076	2821413										SRRM2	-0.652764	48.5232	30.8637	0.0173	na
.	.	5Bsi1	chr16	2821414	2827297										TCEB2	0.723935	271.644	448.67	0.0141	na
.	.	5Bsi1	chr16	2933195	2949383										FLYWCH2	0.63935	26.0227	40.5337	0.0279	na
.	.	5Bsi1	chr16	2961979	3001209										FLYWCH1	0.59634	10.8851	16.4569	0.0512	na
.	.	5A_BEWO	chr16	2998870	2999070	.	.	.	14.85	0.06	KREMEN2	-14975	FLYWCH1	36970
.	.	5Bsi1	chr16	3014216	3018384										KREMEN2	0.913075	2.43074	4.57721	0.01175	na
.	.	5Bsi1	chr16	3072625	3077756										THOC6	0.640979	23.2869	36.3133	0.07845	na
.	.	5Bsi1	chr16	3115312	3119668										IL32	1.18831	1.48898	3.39317	0.0028	na
.	.	5Bsi1	chr16	3160460	3170518										ZNF205	0.757676	9.35393	15.8153	0.0136	na
OM	ABD	5D_BEWO	chr16	3200564	3200764	tRNA-Arg-CGG,	tRNA,	tRNA,	17.69	0	OR1F1	-53583	CASP16	6420
OM	ABD	5A_BEWO	chr16	3200614	3200814	tRNA-Arg-CGG	tRNA	tRNA	27.19	0.82	OR1F1	-53533	CASP16	6470
OM	ABD	5B_BEWO	chr16	3200659	3200859	tRNA-Arg-CGG	tRNA	tRNA	15.4	0	OR1F1	-53488	CASP16	6515
OMRT	ABD	5D_BEWO	chr16	3202780	3202980	tRNA-Arg-AGG,	tRNA,	tRNA,	16.58	0.09	OR1F1	-51367	CASP16	8636
OMRT	ABD	5A_BEWO	chr16	3202837	3203037	tRNA-Arg-AGG	tRNA	tRNA	24.6	0.24	OR1F1	-51310	CASP16	8693
OMRT	ABD	5B_BEWO	chr16	3202848	3203048	tRNA-Arg-AGG	tRNA	tRNA	24.09	0	OR1F1	-51299	CASP16	8704
OMR	ABBD	5B_HEK293	chr16	3207318	3207518	tRNA-Lys-AAG	tRNA	tRNA	13.32	7.41	OR1F1	-46829	CASP16	13174
OMR	ABBD	5B_BEWO	chr16	3207328	3207528	tRNA-Lys-AAG	tRNA	tRNA	28.11	0	OR1F1	-46819	CASP16	13184
OMR	ABBD	5A_BEWO	chr16	3207394	3207594	tRNA-Lys-AAG	tRNA	tRNA	19.27	0.41	OR1F1	-46753	CASP16	13250
OMR	ABBD	5D_BEWO	chr16	3207428	3207628	tRNA-Lys-AAG	tRNA	tRNA	20.84	0	OR1F1	-46719	CASP16	13284
OMRT	.	5B_BEWO	chr16	3222136	3222336	.	.	.	9.73	0	OR1F1	-32011	CASP16	27992
OMRT	AB	5B_BEWO	chr16	3225596	3225796	tRNA-Lys-AAG	tRNA	tRNA	20.87	0	OR1F1	-28551	CASP16	31452
OMRT	AB	5A_BEWO	chr16	3225638	3225838	tRNA-Lys-AAG	tRNA	tRNA	18.02	0.09	OR1F1	-28509	CASP16	31494
R	.	5B_BEWO	chr16	3230483	3230683	tRNA-Lys-AAG	tRNA	tRNA	16.7	0	OR1F1	-23664	CASP16	36339
OM	ABD	5A_BEWO	chr16	3232486	3232686	AluSx, tRNA-Pro-CCY,	Alu, tRNA,	SINE, tRNA,	19.45	0.25	OR1F1	-21661	CASP16	38342
OM	ABD	5B_BEWO	chr16	3232610	3232810	tRNA-Pro-CCY	tRNA	tRNA	16.86	0	OR1F1	-21537	CASP16	38466
OM	ABD	5D_BEWO	chr16	3232671	3232871	tRNA-Pro-CCY,	tRNA,	tRNA,	19.4	0	OR1F1	-21476	CASP16	38527
OMRT	.	5B_BEWO	chr16	3239475	3239675	tRNA-Pro-CCY	tRNA	tRNA	13.72	0	OR1F1	-14672	CASP16	45331
OM	.	5B_BEWO	chr16	3241440	3241640	tRNA-Lys-AAG	tRNA	tRNA	15.75	0	OR1F1	-12707	CASP16	47296
OM	.	5B_BEWO	chr16	3243979	3244179	tRNA-Arg-AGG	tRNA	tRNA	15.89	0.44	OR1F1	-10168	CASP16	49835
.	.	5Asi4si5	chr16	3550962	3587669										CLUAP1	0.749661	7.76112	13.0495	0.0001	0.00606364
.	.	5Bsi1	chr16	4390251	4466962										CORO7,CORO7-PAM16,PAM16	0.730586	97.5528	161.871	0.06125	na
.	.	5A_BEWO	chr16	4415927	4416127	.	.	.	15.97	0.06	PAM16	-14654	VASN	-5822
.	.	5A_BEWO	chr16	4497615	4497815	LTR16E1	LTR	ERVL	19.79	0.14	HMOX2	-28210	DNAJA3	21909
.	.	5Bsi1	chr16	4511694	4560348										HMOX2	0.625382	21.7562	33.5615	0.0304	na
.	.	5A_BEWO	chr16	4582734	4582934	.	.	.	15.97	0.05	MGRN1	-91957	CDIP1	-17724
.	.	5Bsi1	chr16	4658883	4664927										FAM100A	0.642321	20.5122	32.0162	0.03405	na
.	.	5Bsi1	chr16	4743693	4745860										NUDT16L1	0.635667	23.842	37.0423	0.02785	na
.	.	5D_BEWO	chr16	4826207	4826407	MIRb,	MIR,	SINE,	19.08	0.09	SMIM22	-12150	ZNF500	-9088
.	.	5D_BEWO	chr16	4841425	4841625	MIR	MIR	SINE	27.37	0	2015-09-12	-3003	ROGDI	11426
.	.	5D_BEWO	chr16	4897271	4897471	.	.	.	27.07	0	UBN1	-4845	GLYR1	-28
.	.	5D_BEWO	chr16	4992181	4992381	AluSz, MIRb	Alu, MIR	SINE, SINE	21.8	0	SEC14L5	-16037	PPL	-5145
.	.	5D_BEWO	chr16	5083842	5084042	.	.	.	27.86	0	NAGPA	-7	C16orf89	32169
.	.	5A_BEWO	chr16	5879011	5879211	MLT1F2, MLT1F2, L2,	ERVL-MaLR, ERVL-MaLR, L2,	LTR, LTR, LINE,	14.85	0.05	FAM86A	-731302
.	.	5A_BEWO	chr16	5913319	5913519	.	.	.	14.71	0.06	FAM86A	-765610
.	.	5D_BEWO	chr16	8810539	8810739	MER33	hAT-Charlie	DNA	24.48	0	ABAT	3813	TMEM186	80866
.	.	5D_BEWO	chr16	8971815	8972015	(CA)n	Simple_repeat	Simple_repeat	22.68	0	CARHSP1	-9657	USP7	85426
.	.	5D_BEWO	chr16	10402489	10402689	LTR46, LTR46	ERV1, ERV1	LTR, LTR	25.37	0	GRIN2A	-125978	ATF7IP2	-77323
.	.	5Bsi1	chr16	11022747	11036257										DEXI	0.732212	22.5795	37.5087	0.014	na
.	.	5A_BEWO	chr16	11375019	11375219	.	.	.	14.85	0.06	PRM2	-4782	PRM1	88
.	.	5D_BEWO	chr16	11422135	11422335	L2b, MIRb	L2, MIR	LINE, SINE	26.9	0	PRM1	-47028	RMI2	-17053
T	.	5D_BEWO	chr16	11659716	11659916	L2b, MIR,	L2, MIR,	LINE, SINE,	17	0	ENSG00000188897	-42372	LITAF	21603
.	.	5A_BEWO	chr16	11716234	11716434	.	.	.	15.25	0.06	SNN	-45936	LITAF	-34915
.	.	5B_BEWO	chr16	11971449	11971649	.	.	.	8.95	9.4	RSL1D1	-26107	GSPT1	38228
T	.	5D_BEWO	chr16	12009788	12009988	.	.	.	16.96	0	GSPT1	-111	ENSG00000234719	26014
ETC	.	5D_BEWO	chr16	12070144	12070344	L2a	L2	LINE	25.56	0	SNX29	-351	TNFRSF17	11280
.	.	5D_BEWO	chr16	14099295	14099495	MIRb,	MIR,	SINE,	15.26	0	MKL2	-73750	ERCC4	85381
OMRT	AB	5A_BEWO	chr16	14379766	14379966	tRNA-Thr-ACG	tRNA	tRNA	15.68	0.22	MKL2	206721	PARN	344258
OMRT	AB	5B_BEWO	chr16	14379773	14379973	tRNA-Thr-ACG	tRNA	tRNA	20.13	0	MKL2	206728	PARN	344251
.	.	5D_BEWO	chr16	14380344	14380544	.	.	.	47.23	0	MKL2	207299	PARN	343680
.	.	5Bsi1	chr16	15031299	15045931										NPIP	-0.618709	27.5015	17.9104	0.03885	na
.	.	5Asi4si5	chr16	15131714	15149833										NTAN1	0.59646	28.3504	42.8659	0.0012	0.0329753
.	.	5A_BEWO	chr16	15613626	15613826	.	.	.	14.85	0.06	KIAA0430	123297	MPV17L	124090
.	.	5D_BEWO	chr16	16130278	16130478	.	.	.	16.38	0.05	ABCC1	86944	ABCC6	186943
.	.	5A_BEWO	chr16	16158425	16158625	L2a	LINE	L2	14.85	0.08	ABCC1	115091	ABCC6	158796
.	.	5Asi4si5	chr16	16411465	16444465										PKD1P1	-0.716051	26.4168	16.0816	5e-05	0.00349381
.	.	5D_BEWO	chr16	17270171	17270371	MIR	MIR	SINE	21.01	0	XYLT1	294467	NOMO3	943919
.	.	5A_BEWO	chr16	18995157	18995357	(CGG)n	Simple_repeat	Simple_repeat	15.58	0.07	COQ7	-83664	TMC7	1
.	.	5A_BEWO	chr16	19070823	19071023	AluSx1	SINE	Alu	14.85	0.06	COQ7	-7998	TMC7	75667
.	.	5Asi4si5	chr16	19125253	19132952										ITPRIPL2	-0.640787	7.33455	4.70411	0.00035	0.0141876
.	.	5D_BEWO	chr16	20753008	20753208	.	.	.	19.55	0.14	ACSM1	-50530	THUMPD1	298
.	.	5Asi4si5	chr16	21413454	21436658										NPIPL3	-0.797554	1.95261	1.12338	0.0005	0.0184347
.	.	5Asi4si5	chr16	21443344	21445776										LOC100190986	-0.763114	3.7341	2.20022	0.00085	0.0259312
.	.	5Bsi1	chr16	21443344	21445776										LOC100190986	-0.972386	3.78766	1.93043	0.00275	na
.	.	5A_BEWO	chr16	22007502	22007702	AluSx	SINE	Alu	16.08	0.04	VWA3A	-96261	UQCRC2	43621
OMRT	ABBD	5B_HEK293	chr16	22206919	22207119	tRNA-Leu-CTA	tRNA	tRNA	10.63	8.33	EEF2K	-10584	SDR42E2	29401
OMRT	ABBD	5B_BEWO	chr16	22206954	22207154	tRNA-Leu-CTA	tRNA	tRNA	24.97	0	EEF2K	-10549	SDR42E2	29436
OMRT	ABBD	5A_BEWO	chr16	22207023	22207223	tRNA-Leu-CTA	tRNA	tRNA	19.71	0.11	EEF2K	-10480	SDR42E2	29505
OMRT	ABBD	5D_BEWO	chr16	22207057	22207257	tRNA-Leu-CTA	tRNA	tRNA	22.63	0	EEF2K	-10446	SDR42E2	29539
OM	ABD	5D_BEWO	chr16	22308375	22308575	tRNA-Leu-CTY,	tRNA,	tRNA,	17.76	0	POLR3E	-255	EEF2K	90872
OM	ABD	5B_BEWO	chr16	22308394	22308594	tRNA-Leu-CTY	tRNA	tRNA	28.11	0	POLR3E	-236	EEF2K	90891
OM	ABD	5A_BEWO	chr16	22308466	22308666	tRNA-Leu-CTY	tRNA	tRNA	40.16	0.59	POLR3E	-164	EEF2K	90963
OMRT	BB	5B_BEWO	chr16	22309734	22309934	MIR	MIR	SINE	13.91	0.77	POLR3E	1104	CDR2	76104
OMRT	BB	5B_HEK293	chr16	22309753	22309953	MIR	MIR	SINE	11.36	26	POLR3E	1123	CDR2	76085
.	.	5D_BEWO	chr16	23568298	23568498	MIR	MIR	SINE	27.96	0	GGA2	-46583	EARS2	298
.	.	5D_BEWO	chr16	23568298	23568498	MIR	MIR	SINE	27.96	0	GGA2	-46583	EARS2	298
.	.	5A_BEWO	chr16	23607603	23607803	.	.	.	16.43	0.11	NDUFAB1	-91	PALB2	44928
.	.	5A_BEWO	chr16	24712235	24712435	L3	LINE	CR1	15.25	0.05	TNRC6A	-28699	RBBP6	160819
.	.	5Bsi1	chr16	24741048	24837547										TNRC6A	-0.825283	15.4398	8.71378	0.00445	na
.	.	5A_BEWO	chr16	24886862	24887062	.	.	.	14.81	0.04	SLC5A11	29800	ARHGAP17	139690
.	.	5A_BEWO	chr16	24886862	24887062	.	.	.	14.81	0.04	SLC5A11	29800	ARHGAP17	139690
.	.	5B_BEWO	chr16	25145390	25145590	.	.	.	7.52	7.19	AQP8	-82752	LCMT1	22440
ETC	.	5D_BEWO	chr16	27442281	27442481	L2b	L2	LINE	37.8	0	IL21R	28898	GTF3C1	118846
.	.	5D_BEWO	chr16	27850830	27851030	MER102c	hAT-Charlie	DNA	20.28	0	GSG1L	223900	KIAA0556	289457
.	.	5D_BEWO	chr16	27959026	27959226	MIR3,	MIR,	SINE,	17.77	0.09	GSG1L	115704	KIAA0556	397653
.	.	5A_BEWO	chr16	28229543	28229743	MIR	SINE	MIR	15.33	0.05	SBK1	-74197	XPO6	-6453
.	.	5D_BEWO	chr16	28503321	28503521	.	.	.	24.53	0	APOBR	-2549	ENSG00000261832	-88
.	.	5Asi4si5	chr16	28548661	28550495										NUPR1	0.747353	4.99307	8.38191	0.0006	0.0206192
.	.	5Asi4si5	chr16	28834413	28848558										ATXN2L	-0.58594	39.0707	26.0295	0.00085	0.0259312
.	.	5D_BEWO	chr16	28904761	28904961	MER102c	hAT-Charlie	DNA	21.2	0	ATP2A1	15135	RABEP2	32212
.	.	5Bsi1	chr16	28962317	28977767										NFATC2IP	-0.710131	21.5225	13.1559	0.01255	na
.	.	5D_BEWO	chr16	28985944	28986144	.	.	.	24.46	0	SPNS1	-52	NFATC2IP	23786
.	.	5Bsi1	chr16	28986095	28995869										SPNS1	0.750117	26.3543	44.326	0.01035	na
.	.	5A_BEWO	chr16	29023663	29023863	L2a	LINE	L2	14.85	0.05	LAT	27616	NPIPB11	391587
.	.	5Bsi1	chr16	29624423	29625038										SLC7A5P1	1.97406	0.625359	2.45686	0.0191	na
.	.	5Bsi1	chr16	29690440	29709314										QPRT	0.606441	33.3904	50.8368	0.043	na
.	.	5D_BEWO	chr16	29708746	29708946	MIR,	MIR,	SINE,	15.24	0.08	QPRT	18488	C16orf54	48481
.	.	5A_BEWO	chr16	29846884	29847084	.	.	.	14.56	0.05	MVP	15255	CDIPT	28073
.	.	5Bsi1	chr16	29869677	29874578										CDIPT	0.659643	77.6696	122.694	0.0222	na
.	.	5Bsi1	chr16	30007530	30022401										INO80E	0.688895	43.3914	69.949	0.0413	na
.	.	5Bsi1	chr16	30087383	30096695										PPP4C	0.640017	151.686	236.379	0.0254	na
.	.	5Bsi1	chr16	30116130	30124878										GDPD3	-0.990706	1.56959	0.789867	0.0443	na
.	.	5Asi4si5	chr16	30194730	30200575										CORO1A	0.707482	1.5919	2.59949	0.00325	0.0611417
.	.	5Bsi1	chr16	30194730	30200575										CORO1A	0.889689	1.61523	2.99266	0.014	na
.	.	5Bsi1	chr16	30389453	30411429										ZNF48	0.604143	7.51846	11.4286	0.047	na
.	.	5Bsi1	chr16	30418734	30429916										ZNF771	0.954078	17.7572	34.4018	0.0017	na
.	.	5A_BEWO	chr16	30429834	30430034	.	.	.	15.48	0.05	ZNF771	11316	DCTPP1	11462
.	.	5Bsi1	chr16	30435018	30441373										DCTPP1	0.763833	86.9425	147.628	0.00855	na
.	.	5A_BEWO	chr16	30466336	30466536	.	.	.	16.67	0.05	ITGAL	-17543	SEPHS2	-9388
.	.	5A_BEWO	chr16	30468629	30468829	LTR88b	LTR	Gypsy?	16.43	0.06	ITGAL	-15250	SEPHS2	-11681
.	.	5Bsi1	chr16	30581018	30583728										ZNF688	0.758825	5.16905	8.74662	0.02395	na
.	.	5Asi4si5	chr16	30710461	30751450										SRCAP	-0.748789	13.8068	8.21644	5e-05	0.00349381
.	.	5A_BEWO	chr16	30724974	30725174	.	.	.	14.6	0.17	PHKG2	-34517	SRCAP	14612
.	.	5A_BEWO	chr16	30727293	30727493	L2c	LINE	L2	16.43	0.14	PHKG2	-32198	SRCAP	16931
.	.	5Bsi1	chr16	30899115	30905399										BCL7C	0.757826	51.4381	86.9788	0.01	na
.	.	5Bsi1	chr16	30935895	30960104										FBXL19	0.621869	17.6415	27.148	0.03265	na
.	.	5D_BEWO	chr16	30968256	30968456	MIRc,	MIR,	SINE,	18.89	0	SETD1A	-259	ORAI3	7969
.	.	5A_BEWO	chr16	30975360	30975560	.	.	.	14.93	0.19	HSD3B7	-21072	SETD1A	6845
.	.	5Asi4si5	chr16	31044902	31051485										STX4	0.612854	13.3496	20.4152	0.00075	0.0241349
.	.	5Bsi1	chr16	31072163	31085641										ZNF668	0.762491	5.81724	9.86846	0.01475	na
.	.	5B_BEWO	chr16	31084517	31084717	.	.	.	9.12	7.56	ZNF668	-8241	ZNF646	-1126
ETC	.	5A_BEWO	chr16	31433574	31433774	.	.	.	15.94	0.05	COX6A2	6075	ITGAD	29041
.	.	5Bsi1	chr16	31470316	31478488										ARMC5	0.678887	5.32925	8.53162	0.02475	na
.	.	5A_BEWO	chr16	33619103	33619303	.	.	.	24.68	0.16	TP53TG3B	357688
.	.	5A_BEWO	chr16	34378790	34378990	.	.	.	14.85	0.05	NONE
.	.	5D_BEWO	chr16	47072260	47072460	MIR, FRAM	MIR, Alu	SINE, SINE	20.27	0	DNAJA2	-64661	NETO2	105548
.	.	5D_BEWO	chr16	48278029	48278229	.	.	.	22.89	0	ABCC11	-11947	LONP2	-78
.	.	5B_BEWO	chr16	48338027	48338227	.	.	.	8.11	6.7	LONP2	59920	SIAH1	61685
.	.	5A_BEWO	chr16	49296639	49296839	L2b	LINE	L2	16.43	0.07	N4BP1	-652619	CBLN1	19003
.	.	5D_BEWO	chr16	50775841	50776041	.	.	.	44.93	0	CYLD	-730	NOD2	44891
.	.	5D_BEWO	chr16	50775841	50776041	.	.	.	44.93	0	CYLD	-730	NOD2	44891
.	.	5B_BEWO	chr16	53451160	53451360	L2b	L2	LINE	8.58	2.08	RBL2	-17072	CHD9	362315
.	.	5D_BEWO	chr16	53737817	53738017	.	.	.	16.24	0	FTO	42	IRX3	582758
.	.	5B_HEK293	chr16	54628417	54628617	.	.	.	9.74	100	IRX5	-336257	IRX3	-307842
.	.	5B_BEWO	chr16	55471712	55471912	MER113	hAT-Charlie	DNA	6.78	4.99	MMP2	-41071	IRX6	114140
.	.	5D_BEWO	chr16	55511813	55512013	L2c, MER66D,	L2, ERV1,	LINE, LTR,	15.79	0.09	MMP2	-970	IRX6	154241
.	.	5B_HEK293	chr16	56949426	56949626	.	.	.	10.03	100	HERPUD1	-16434	SLC12A3	50407
.	.	5A_BEWO	chr16	57160739	57160939	L2, L2, L2c,	L2, L2, L2,	LINE, LINE, LINE,	14.84	0.06	FAM192A	59137	NLRC5	137429
.	.	5Bsi1	chr16	57290008	57318584										PLLP	0.609753	4.47732	6.83238	0.06555	na
OMRT	ABD	5D_BEWO	chr16	57333746	57333946	tRNA-Leu-CTG,	tRNA,	tRNA,	16.12	0	CCL22	-58838	PLLP	-15247
OMRT	ABD	5A_BEWO	chr16	57333893	57334093	tRNA-Leu-CTG	tRNA	tRNA	15.06	0.56	CCL22	-58691	PLLP	-15394
OMR	BB	5B_HEK293	chr16	57334303	57334503	tRNA-Leu-CTG	tRNA	tRNA	9.03	0	CCL22	-58281	PLLP	-15804
OMR	BB	5B_BEWO	chr16	57334319	57334519	tRNA-Leu-CTG	tRNA	tRNA	24.32	0	CCL22	-58265	PLLP	-15820
.	.	5A_BEWO	chr16	57394392	57394592	.	.	.	16.91	0.05	CX3CL1	-11878	CCL22	1808
.	.	5A_BEWO	chr16	57394392	57394592	.	.	.	16.91	0.05	CX3CL1	-11878	CCL22	1808
T	.	5D_BEWO	chr16	57724058	57724258	MIRb,	MIR,	SINE,	15.85	0	CCDC135	-4554	GPR97	22059
.	.	5Bsi1	chr16	57792128	57836439										KIFC3	0.86299	4.51682	8.21522	0.0035	na
.	.	5Bsi1	chr16	58059281	58080804										MMP15	0.710897	29.4654	48.2295	0.0148	na
T	.	5D_BEWO	chr16	58163493	58163693	.	.	.	15.79	0	C16orf80	-239	CSNK2A2	68231
.	.	5A_BEWO	chr16	58471098	58471298	MIR, MLT1A,	MIR, ERVL-MaLR,	SINE, LTR,	14.93	0.05	NDRG4	-26730	GINS3	44900
.	.	5A_BEWO	chr16	58521701	58521901	.	.	.	15.4	0.06	SETD6	-27591	NDRG4	23873
ETC	.	5B_BEWO	chr16	58548101	58548301	LTR64, MIRb	ERV1, MIR	LTR, SINE	11.24	6.61	SETD6	-1191	NDRG4	50273
.	.	5D_BEWO	chr16	58718593	58718793	.	.	.	16.8	0	SLC38A7	-66	GOT2	49568
.	.	5D_BEWO	chr16	58718593	58718793	.	.	.	16.8	0	SLC38A7	-66	GOT2	49568
.	.	5A_BEWO	chr16	58768128	58768328	.	.	.	14.85	0.2	SLC38A7	-49601	GOT2	33
.	.	5D_BEWO	chr16	66397389	66397589	MIR,	MIR,	SINE,	15.79	0	CDH5	-3044
.	.	5Asi4si5	chr16	66648652	66730610										CMTM4	-0.6584	36.2336	22.9569	0.0003	0.0130243
.	.	5Bsi1	chr16	66754798	66785525										DYNC1LI2	-0.590852	44.6411	29.6395	0.0352	na
.	.	5A_BEWO	chr16	67010780	67010980	L2c	LINE	L2	15.4	0.05	CES4A	-11612	CES3	15740
.	.	5Bsi1	chr16	67063049	67134958										CBFB	-1.28409	56.4698	23.1882	5e-05	na
.	.	5Bsi1	chr16	67188088	67193812										TRADD	0.809834	9.5236	16.695	0.01245	na
.	.	5Bsi1	chr16	67193890	67203848										FBXL8,HSF4	0.678124	3.92205	6.27552	0.0861	na
.	.	5Bsi1	chr16	67241041	67260901										LRRC29	0.833596	1.99037	3.54708	0.03005	na
.	.	5D_BEWO	chr16	67260912	67261112	.	.	.	16.49	0	TMEM208	-4	ELMO3	27998
.	.	5Bsi1	chr16	67423711	67427421										TPPP3	0.93915	3.17693	6.09143	0.00695	na
.	.	5Asi4si5	chr16	67428321	67450339										ZDHHC1	-0.730395	6.98606	4.21077	0.00075	0.0241349
.	.	5Bsi1	chr16	67465035	67471454										HSD11B2	0.695952	3.34994	5.42675	0.0432	na
.	.	5D_BEWO	chr16	67515027	67515227	.	.	.	24.21	0	ATP6V0D1	13	HSD11B2	50107
.	.	5Asi4si5	chr16	67562716	67580691										FAM65A	-0.725798	9.33727	5.6459	0.0001	0.00606364
.	.	5Bsi1	chr16	67679029	67694718										ACD	0.602552	11.8898	18.0535	0.0761	na
.	.	5Bsi1	chr16	67679029	67694718										RLTPR	0.661911	1.79443	2.8391	0.2464	na
.	.	5Bsi1	chr16	67694850	67696681										PARD6A	0.947089	3.5009	6.74966	0.00925	na
.	.	5Bsi1	chr16	67696849	67700628										C16orf48	0.816531	12.448	21.923	0.00735	na
.	.	5Bsi1	chr16	67968406	67970780										PSMB10	0.793603	6.11705	10.6033	0.02035	na
.	.	5A_BEWO	chr16	67980410	67980610	.	.	.	10.11	0	LCAT	-2476	SLC12A4	22087
.	.	5D_BEWO	chr16	68000152	68000352	.	.	.	15.09	0	LCAT	-22218	SLC12A4	2345
.	.	5D_BEWO	chr16	68597632	68597832	.	.	.	16.67	0	CDH3	-81007	ZFP90	24616
.	.	5B_BEWO	chr16	69074043	69074243	.	.	.	10.38	3.05	HAS3	-67300	TANGO6	196634
.	.	5A_BEWO	chr16	69134745	69134945	.	.	.	15.54	0.05	HAS3	-6598	TANGO6	257336
.	.	5Bsi1	chr16	69221049	69342955										SNTB2	-0.611739	10.2839	6.72989	0.0329	na
.	.	5A_BEWO	chr16	69843763	69843963	A-rich	Low_complexity	Low_complexity	14.7	0.05	CLEC18A	-141220	WWP2	47654
.	.	5A_BEWO	chr16	70285827	70286027	.	.	.	12	0	EXOSC6	-94	AARS	37519
.	.	5A_BEWO	chr16	70305711	70305911	.	.	.	19.79	0.06	EXOSC6	-19978	AARS	17635
T	.	5D_BEWO	chr16	70380636	70380836	.	.	.	15.23	0.09	DDX19A	4	ST3GAL2	53805
.	.	5Bsi1	chr16	70488497	70514177										FUK	0.741862	5.42234	9.06796	0.01635	na
OMR	.	5B_BEWO	chr16	70812891	70813091	tRNA-Gly-GGY	tRNA	tRNA	19.46	0	MTSS1L	-93022	VAC14	22073
.	.	5Bsi1	chr16	71678851	71748704										PHLPP2	-0.706938	9.11474	5.58386	0.01385	na
.	.	5D_BEWO	chr16	71879770	71879970	.	.	.	17	0.05	AP1G1	-36766	ATXN1L	-24
.	.	5B_BEWO	chr16	71916472	71916672	L3	CR1	LINE	8.57	1.27	ZNF821	1478	ATXN1L	36678
.	.	5Asi4si5	chr16	72816785	73092534										ZFHX3	-0.829344	3.7931	2.1347	5e-05	0.00349381
.	.	5Bsi1	chr16	72816785	73092534										ZFHX3	-0.752435	3.84823	2.28431	0.0098	na
.	.	5A_BEWO	chr16	74473709	74473909	.	.	.	14.85	0.04	CLEC18B	-18519	GLG1	167203
.	.	5Asi4si5	chr16	75327607	75467387										CFDP1	0.904545	38.8901	72.8005	5e-05	0.00349381
.	.	5Bsi1	chr16	78133326	79246564										WWOX	0.590625	14.0059	21.0915	0.1382	na
.	.	5A_BEWO	chr16	79439999	79440199	LTR16C, MIRb,	ERVL, MIR,	LTR, SINE,	17.11	0.07	MAF	194512
.	.	5D_BEWO	chr16	80586266	80586466	MIRb,	MIR,	SINE,	19.55	0	DYNLRB2	11512	CDYL2	251860
.	.	5B_BEWO	chr16	81061646	81061846	.	.	.	8.73	3.19	ATMIN	-7706	CENPN	20927
.	.	5A_BEWO	chr16	81420887	81421087	.	.	.	17.45	0.07	CMIP	-57788	GAN	72430
.	.	5Asi4si5	chr16	81478774	81745367										CMIP	-0.795169	9.56753	5.51353	5e-05	0.00349381
ETC	.	5D_BEWO	chr16	81751518	81751718	L2c	L2	LINE	36.18	0	PLCG2	-61245	CMIP	272843
.	.	5A_BEWO	chr16	81803726	81803926	L1ME3A	LINE	L1	16	0.07	PLCG2	-9037	CMIP	325051
.	.	5B_BEWO	chr16	82172118	82172318	MER89	ERV1	LTR	10.38	6.58	MPHOSPH6	31613	HSD17B2	103381
.	.	5B_BEWO	chr16	82482902	82483102	L2a	L2	LINE	12.52	0.75	MPHOSPH6	-279171	CDH13	-177568
.	.	5A_BEWO	chr16	83926730	83926930	L1M5	LINE	L1	16.08	0.05	MLYCD	-5901	HSBP1	85382
.	.	5D_BEWO	chr16	84910868	84911068	.	.	.	17.98	0	CRISPLD2	57378	ZDHHC7	134140
.	.	5D_BEWO	chr16	84984531	84984731	MLT1I,	ERVL-MaLR,	LTR,	15.84	0.1	ZDHHC7	60477	CRISPLD2	131041
.	.	5D_BEWO	chr16	85186359	85186559	.	.	.	15.48	0	GSE1	-460363	KIAA0513	89641
.	.	5D_BEWO	chr16	85337105	85337305	MIRb	MIR	SINE	22.93	0	GSE1	-309617	KIAA0513	240387
.	.	5A_BEWO	chr16	85446844	85447044	.	.	.	14.85	0.05	GSE1	-199878	KIAA0513	350126
.	.	5D_BEWO	chr16	85454520	85454720	MIR	MIR	SINE	53.95	0	GSE1	-192202	KIAA0513	357802
.	.	5D_BEWO	chr16	85597670	85597870	L2c,	L2,	LINE,	18.22	0	GSE1	-49052	KIAA0513	500952
.	.	5Asi4si5	chr16	86544132	86548070										FOXF1	-0.790914	9.77358	5.64891	0.0002	0.00988148
ETC	.	5D_BEWO	chr16	86589012	86589212	L2a	L2	LINE	25.46	0	FOXC2	-11745	MTHFSD	-296
OMRT	ABBD	5A_BEWO	chr16	87417499	87417699	GC_rich, tRNA-Met_,	Low_complexity, tRNA,	Low_complexity, tRNA,	36.18	0	MAP1LC3B	-7807	FBXO31	-236
OMRT	ABBD	5B_HEK293	chr16	87417499	87417699	GC_rich, tRNA-Met_	Low_complexity, tRNA	Low_complexity, tRNA	18.95	6.67	MAP1LC3B	-7807	FBXO31	-236
OMRT	ABBD	5B_BEWO	chr16	87417568	87417768	tRNA-Met_	tRNA	tRNA	20.38	0	MAP1LC3B	-7738	FBXO31	-305
OMRT	ABBD	5D_BEWO	chr16	87417650	87417850	tRNA-Met_	tRNA	tRNA	33.66	0	MAP1LC3B	-7656	FBXO31	-387
.	.	5D_BEWO	chr16	88005530	88005730	AluJr, L1M7,	Alu, L1,	SINE, LINE,	15.79	0.09	ZNF469	-488249	BANP	2006
.	.	5Bsi1	chr16	88709696	88717492										CYBA	0.775841	314.266	538.083	0.0075	na
.	.	5Bsi1	chr16	88729780	88753594										SNAI3	0.626489	1.23305	1.90359	0.267	na
.	.	5Bsi1	chr16	88762902	88772829										RNF166	0.742095	16.1178	26.9586	0.01165	na
.	.	5D_BEWO	chr16	88772765	88772965	GC_rich,	Low_complexity,	Low_complexity,	17.69	0.05	RNF166	-36	CTU2	-6
.	.	5Bsi1	chr16	88772890	88851372										CTU2	0.866453	11.793	21.5006	0.26385	na
.	.	5Asi4si5	chr16	88781746	88782698										PIEZO1	-0.903584	25.6919	13.7338	5e-05	0.00349381
.	.	5Bsi1	chr16	88875876	88878342										APRT	0.815397	229.825	404.442	0.0029	na
.	.	5Asi4si5	chr16	88880141	88923374										GALNS	-0.66316	7.23913	4.57147	0.0013	0.034684
.	.	5Asi4si5	chr16	88923505	88927520										TRAPPC2L	0.733721	23.6107	39.2628	0.00015	0.00803321
.	.	5Bsi1	chr16	88923505	88927520										TRAPPC2L	0.586051	23.9573	35.963	0.0553	na
ETC	.	5D_BEWO	chr16	89038318	89038518	.	.	.	16.6	0.07	PABPN1L	-105392	CBFA2T3	5194
.	.	5A_BEWO	chr16	89253991	89254191	.	.	.	14.85	0.06	SLC22A31	13981	CDH15	15916
.	.	5A_BEWO	chr16	89293297	89293497	.	.	.	15.4	0.07	ZNF778	9279	ANKRD11	263572
.	.	5A_BEWO	chr16	89610869	89611069	.	.	.	15.21	0.26	RPL13	-16150	SPG7	36158
.	.	5A_BEWO	chr16	89617171	89617371	.	.	.	15.28	0.12	RPL13	-9848	SPG7	42460
.	.	5D_BEWO	chr16	89641237	89641437	.	.	.	29.24	0	CPNE7	-839	RPL13	14218
.	.	5A_BEWO	chr16	89691297	89691497	MER51C	LTR	ERV1	14.74	0.08	SPATA33	-32813	DPEP1	4397
.	.	5D_BEWO	chr16	89713477	89713677	.	.	.	19.73	0	SPATA33	-10633	DPEP1	26577
.	.	5Bsi1	chr16	89753075	89768121										SPATA2L	0.808918	7.97842	13.9774	0.0805	na
.	.	5A_BEWO	chr16	89801837	89802037	AluJb	SINE	Alu	16.43	0.07	ZNF276	13985	FANCA	81117
.	.	5Bsi1	chr16	89988416	90002505										TUBB3	1.11925	5.62957	12.2293	0.0005	na
.	.	5A_BEWO	chr16	90000661	90000861	LTR67B	LTR	ERVL	15.4	0.06	DEF8	-14422	ENSG00000258947	11074
.	.	5Bsi1	chr16	90015138	90034468										DEF8	0.730499	47.7652	79.2526	0.0363	na
.	.	5Bsi1	chr16	90071278	90085937										DBNDD1	0.622422	23.2076	35.7272	0.02845	na
.	.	5D_BEWO	chr16	90114525	90114725	MIRb	MIR	SINE	28.77	0	URAHP	-444	PRDM7	27713
.	.	5A_BEWO	chr16	90148406	90148606	.	.	.	15.92	0.06	PRDM7	-6168
.	.	5A_BEWO	chr17	160363	160563	.	.	.	15.25	0.07	DOC2B	-129036	RPH3AL	42135
.	.	5A_BEWO	chr17	468854	469054	.	.	.	15.95	0.05	FAM101B	-173224	VPS53	149142
.	.	5D_BEWO	chr17	900192	900392	.	.	.	31.58	0	NXN	-17282	TIMM22	-65
.	.	5D_BEWO	chr17	997915	998115	.	.	.	15.26	0.12	ABR	85153	TIMM22	97658
.	.	5A_BEWO	chr17	1063194	1063394	.	.	.	17.32	0.07	ABR	19874	TIMM22	162937
.	.	5A_BEWO	chr17	1171420	1171620	.	.	.	16.08	0.05	ABR	-88352	BHLHA9	-2333
.	.	5A_BEWO	chr17	1179495	1179695	.	.	.	18.56	0.06	TUSC5	-3362	BHLHA9	5742
ETC	.	5D_BEWO	chr17	1360357	1360557	L2c, AluY	L2, Alu	LINE, SINE	39.64	0	CRK	-905	MYO1C	35649
.	.	5Bsi1	chr17	1477695	1532130										SLC43A2	0.703302	3.68179	5.99478	0.0276	na
.	.	5Bsi1	chr17	1549444	1553392										RILP	0.587375	1.36787	2.05524	0.1458	na
.	.	5A_BEWO	chr17	1561884	1562084	.	.	.	14.85	0.09	RILP	-8613	PRPF8	26147
.	.	5D_BEWO	chr17	1627907	1628107	C-rich,	Low_complexity,	Low_complexity,	19.3	0	TLCD2	-14275	WDR81	-247
ETC	.	5D_BEWO	chr17	1657142	1657342	L2c,	L2,	LINE,	17.1	0	SERPINF1	-8011	SERPINF2	11112
ETC	.	5D_BEWO	chr17	1732616	1732816	L2a	L2	LINE	24.12	0	SMYD4	459	SERPINF1	67463
.	.	5Bsi1	chr17	1837970	1928178										RTN4RL1	0.645564	2.56251	4.00866	0.04565	na
.	.	5A_BEWO	chr17	1933235	1933435	.	.	.	18.25	0.12	RTN4RL1	-5157	DPH1	-69
.	.	5Bsi1	chr17	1958392	1962981										HIC1	0.960669	1.01966	1.98447	0.01835	na
.	.	5D_BEWO	chr17	2428640	2428840	.	.	.	18.23	0.14	PAFAH1B1	-68300	METTL16	-13560
.	.	5A_BEWO	chr17	2751513	2751713	.	.	.	16.08	0.06	RAP1GAP2	51881	OR1D5	215288
.	.	5D_BEWO	chr17	2865614	2865814	MIR,	MIR,	SINE,	16.07	0.08	OR1D5	101187	RAP1GAP2	165982
.	.	5A_BEWO	chr17	3220714	3220914	MIRc	SINE	MIR	14.85	0.04	OR3A1	-24938	OR1E1	80890
.	.	5Bsi1	chr17	3539761	3599698										TMEM93	0.864603	119.217	217.075	0.027	na
.	.	5A_BEWO	chr17	3782670	3782870	L2b	LINE	L2	14.85	0.04	C17orf85	-33225	CAMKK1	13568
.	.	5A_BEWO	chr17	3944676	3944876	L1M5	LINE	L1	16.08	0.06	ATP2A3	-77191	ZZEF1	101538
.	.	5A_BEWO	chr17	4311303	4311503	L1MEe	LINE	L1	14.85	0.04	UBE2G1	-41626	SPNS3	-25580
.	.	5Bsi1	chr17	4487275	4511614										SMTNL2	0.886123	2.86249	5.29046	0.00725	na
.	.	5D_BEWO	chr17	4607349	4607549	.	.	.	25.37	0	ARRB2	-6539	PELP1	-25
.	.	5D_BEWO	chr17	4634507	4634707	.	.	.	15.06	0.07	MED11	-122	ARRB2	20619
.	.	5Asi4si5	chr17	4736634	4806369										MINK1	-0.646621	14.4986	9.26135	0.00035	0.0141876
.	.	5D_BEWO	chr17	4757739	4757939	.	.	.	16.02	0.09	MINK1	21156	CHRNE	48530
.	.	5Asi4si5	chr17	4871286	4890960										CAMTA2	-0.794112	13.9906	8.06836	5e-05	0.00349381
.	.	5A_BEWO	chr17	5358209	5358409	.	.	.	16.43	0.06	C1QBP	-15834	DHX33	14071
.	.	5D_BEWO	chr17	5372232	5372432	.	.	.	15.06	0.12	C1QBP	-29857	DHX33	48
.	.	5D_BEWO	chr17	5721132	5721332	L2c	L2	LINE	22.35	0	WSCD1	-251194	NLRP1	-233955
.	.	5D_BEWO	chr17	5804706	5804906	MIRb,	MIR,	SINE,	18.05	0.07	NLRP1	-317529	WSCD1	-167620
.	.	5Bsi1	chr17	7076750	7082883										ASGR1	1.06282	1.05807	2.21033	0.0085	na
.	.	5D_BEWO	chr17	7146263	7146463	.	.	.	19.3	0.05	GABARAP	-274	CTDNEP1	9037
.	.	5Bsi1	chr17	7191570	7197876										YBX2	0.806566	3.27754	5.73255	0.0167	na
.	.	5Bsi1	chr17	7210317	7215782										EIF5A	0.609758	512.865	782.634	0.0302	na
.	.	5Bsi1	chr17	7255207	7258262										KCTD11	0.671266	3.0416	4.84365	0.0352	na
.	.	5Asi4si5	chr17	7311501	7323179										NLGN2	-0.610354	12.9638	8.49173	0.00125	0.0340306
.	.	5Bsi1	chr17	7338761	7340998										TMEM102	0.608292	4.42645	6.74791	0.06785	na
.	.	5Asi4si5	chr17	7387697	7417935										POLR2A	-0.923186	32.5272	17.153	5e-05	0.00349381
.	.	5Bsi1	chr17	7387697	7417935										POLR2A	-0.595333	33.0043	21.8452	0.0361	na
.	.	5Bsi1	chr17	7465308	7482324										SNORD10	-1.11281	27.0455	12.5056	0.052	na
.	.	5Bsi1	chr17	7465308	7482324										SNORA48	1.42873	9.31384	25.0738	0.0371	na
.	.	5A_BEWO	chr17	7530413	7530613	.	.	.	16.08	0.06	FXR2	-12328	SAT2	660
.	.	5Asi4si5	chr17	7554253	7561089										ATP1B2	-0.92768	4.87455	2.56256	5e-05	0.00349381
.	.	5Bsi1	chr17	7608519	7614693										EFNB3	0.612966	10.6793	16.3329	0.0372	na
.	.	5Asi4si5	chr17	7743234	7758118										KDM6B	-0.99654	6.56017	3.28796	5e-05	0.00349381
OM	.	5B_HEK293	chr17	8022418	8022618	tRNA-Lys-AAA	tRNA	tRNA	10.63	10	ALOXE3	-153	HES7	4884
OM	.	5B_BEWO	chr17	8023022	8023222	tRNA-Gln-CAG	tRNA	tRNA	18.16	0	ALOXE3	-757	HES7	4280
.	.	5Bsi1	chr17	8023907	8027410										HES7	0.763743	2.07337	3.52035	0.0406	na
OMRT	BB	5B_BEWO	chr17	8028987	8029187	tRNA-Gly-GGY	tRNA	tRNA	9.73	0.79	HES7	-1685	PER1	26666
OMRT	BB	5B_HEK293	chr17	8029060	8029260	tRNA-Gly-GGY	tRNA	tRNA	11	10.26	HES7	-1758	PER1	26593
OMT	.	5B_BEWO	chr17	8042113	8042313	tRNA-Ser-TCG	tRNA	tRNA	10.81	0	HES7	-14811	PER1	13540
.	.	5Asi4si5	chr17	8043787	8055753										PER1	-0.783062	2.83823	1.64938	0.0003	0.0130243
OM	ABBD	5D_BEWO	chr17	8090052	8090252	tRNA-Ser-AGY	tRNA	tRNA	21.53	0	TMEM107	-10435	AURKB	23764
OM	ABBD	5B_HEK293	chr17	8090113	8090313	tRNA-Ser-AGY	tRNA	tRNA	10.53	0	TMEM107	-10496	AURKB	23703
OM	ABBD	5A_BEWO	chr17	8090118	8090318	tRNA-Ser-AGY	tRNA	tRNA	27.93	0	TMEM107	-10501	AURKB	23698
OM	ABBD	5B_BEWO	chr17	8090209	8090409	tRNA-Ser-AGY	tRNA	tRNA	45.91	0	TMEM107	-10592	AURKB	23607
.	.	5Bsi1	chr17	8091650	8093564										C17orf59	0.664736	6.86039	10.8756	0.0354	na
OMT	.	5B_BEWO	chr17	8124793	8124993	tRNA-Gly-GGA	tRNA	tRNA	12.81	0	AURKB	-10977	CTC1	26469
OM	.	5B_BEWO	chr17	8125501	8125701	tRNA-Asp-GAY	tRNA	tRNA	24.95	0	AURKB	-11685	CTC1	25761
OM	.	5A_BEWO	chr17	8126114	8126314	tRNA-Pro-CCG	tRNA	tRNA	20.52	0	AURKB	-12298	CTC1	25148
OM	.	5B_BEWO	chr17	8129449	8129649	tRNA-Thr-ACY	tRNA	tRNA	36.03	0	AURKB	-15633	CTC1	21813
OMRT	.	5B_HEK293	chr17	8130229	8130429	tRNA-Ile-ATT	tRNA	tRNA	9.92	9.09	AURKB	-16413	CTC1	21033
.	.	5A_BEWO	chr17	8159098	8159298	.	.	.	15.25	0.06	RANGRF	-32617	PFAS	6594
.	.	5A_BEWO	chr17	8166184	8166384	.	.	.	14.54	0.04	RANGRF	-25531	PFAS	13680
.	.	5Bsi1	chr17	8191081	8198170										RANGRF	0.665741	37.7692	59.9165	0.0303	na
.	.	5Asi4si5	chr17	8261730	8263859										LOC100128288	-0.701067	1.88624	1.16026	0.0044	0.0723019
.	.	5Bsi1	chr17	8261730	8263859										LOC100128288	-1.03428	1.91317	0.934122	0.00755	na
.	.	5Bsi1	chr17	8271972	8274858										KRBA2	-1.34158	2.29803	0.906775	0.0001	na
.	.	5D_BEWO	chr17	8286415	8286615	.	.	.	15.14	0	ENSG00000263809	-10	RNF222	14629
.	.	5A_BEWO	chr17	8403807	8404007	.	.	.	14.85	0.08	NDEL1	64728	MYH10	130172
.	.	5A_BEWO	chr17	8418093	8418293	.	.	.	14.84	0.05	NDEL1	79014	MYH10	115886
.	.	5A_BEWO	chr17	8532709	8532909	.	.	.	14.71	0.06	MYH10	1270	NDEL1	193630
.	.	5A_BEWO	chr17	8901422	8901622	MIR	SINE	MIR	17.6	0.06	PIK3R5	-32498	NTN1	-23337
.	.	5Bsi1	chr17	8924858	9147317										NTN1	0.952228	9.26044	17.9177	0.001	na
.	.	5Asi4si5	chr17	9153787	9479275										STX8	0.600047	40.4104	61.2527	0.0008	0.024924
.	.	5D_BEWO	chr17	9976427	9976627	.	.	.	21.64	0.08	RCVRN	-167589	GAS7	125341
.	.	5A_BEWO	chr17	10130259	10130459	.	.	.	14.85	0.06	GAS7	-28491	MYH13	146088
RT	.	5A_BEWO	chr17	15831017	15831217	L2a, L2a,	L2, L2,	LINE, LINE,	14.85	0.05	ADORA2B	-17114	TBC1D26	195526
.	.	5D_BEWO	chr17	15867155	15867355	.	.	.	18.17	0.14	TTC19	-35439	ADORA2B	19024
.	.	5D_BEWO	chr17	16945466	16945666	.	.	.	28.91	0	TNFRSF13B	-70164	MPRIP	-508
.	.	5D_BEWO	chr17	16945466	16945666	.	.	.	28.91	0	TNFRSF13B	-70164	MPRIP	-508
.	.	5A_BEWO	chr17	17046115	17046315	.	.	.	14.63	0.05	PLD6	63414	MPRIP	100141
.	.	5D_BEWO	chr17	17380199	17380399	.	.	.	16.62	0.08	MED9	-1	NT5M	173650
ETC	.	5D_BEWO	chr17	17709306	17709506	MIRc, L2c,	MIR, L2,	SINE, LINE,	17.11	0.07	SREBF1	30895	RAI1	124619
ETC	.	5D_BEWO	chr17	17740049	17740249	.	.	.	15.25	0	SREBF1	152	RAI1	155362
.	.	5D_BEWO	chr17	17743225	17743425	MIR,	MIR,	SINE,	17.29	0	SREBF1	-3024	TOM1L2	132386
T	.	5B_HEK293	chr17	17991079	17991279	.	.	.	8.23	58.33	ATPAF2	-48697	DRG2	-21
.	.	5D_BEWO	chr17	17991350	17991550	MIR	MIR	SINE	36.84	0	MYO15A	-20570	DRG2	250
.	.	5D_BEWO	chr17	18927025	18927225	MIRc, L2a,	MIR, L2,	SINE, LINE,	19.82	0	GRAP	23825	SLC5A10	71647
.	.	5Bsi1	chr17	19240866	19290532										B9D1	0.804072	18.0659	31.5436	0.0432	na
.	.	5A_BEWO	chr17	19249869	19250069	L2b	LINE	L2	11.12	0	B9D1	16057	EPN2	109315
.	.	5A_BEWO	chr17	19249869	19250069	L2b	LINE	L2	11.12	0	B9D1	16057	EPN2	109315
OMRT	ABBD	5D_BEWO	chr17	19411358	19411558	tRNA-Trp-TGG,	tRNA,	tRNA,	15.65	0	SLC47A1	-25709	RNF112	96951
OMRT	ABBD	5A_BEWO	chr17	19411371	19411571	tRNA-Trp-TGG	tRNA	tRNA	20.16	0.08	SLC47A1	-25696	RNF112	96964
OMRT	ABBD	5B_HEK293	chr17	19411439	19411639	tRNA-Trp-TGG	tRNA	tRNA	11.9	8.82	SLC47A1	-25628	RNF112	97032
OMRT	ABBD	5B_BEWO	chr17	19411454	19411654	tRNA-Trp-TGG	tRNA	tRNA	21.31	0	SLC47A1	-25613	RNF112	97047
.	.	5A_BEWO	chr17	20906641	20906841	.	.	.	16.43	0.06	USP22	39611	CDRT15L2	423704
.	.	5A_BEWO	chr17	20914055	20914255	.	.	.	14.85	0.04	USP22	32197	CDRT15L2	431118
.	.	5A_BEWO	chr17	20927365	20927565	.	.	.	14.85	0.06	USP22	18887	CDRT15L2	444428
.	.	5D_BEWO	chr17	21156728	21156928	(CGG)n, GC_rich,	Simple_repeat, Low_complexity,	Simple_repeat, Low_complexity,	16.45	0	TMEM11	-38891	MAP2K3	-31156
.	.	5Bsi1	chr17	21279698	21323179										KCNJ12,KCNJ18	0.976798	1.62442	3.19701	0.00205	na
.	.	5A_BEWO	chr17	25708080	25708280	.	.	.	17.8	0.08	KSR1	-90856	WSB1	87074
.	.	5A_BEWO	chr17	25787752	25787952	.	.	.	14.91	0.05	KSR1	-11184	WSB1	166746
.	.	5D_BEWO	chr17	25912257	25912457	AluSx, MIRb,	Alu, MIR,	SINE, SINE,	17.98	0.1	LGALS9	-44467	KSR1	113321
.	.	5A_BEWO	chr17	26788097	26788297	.	.	.	16.08	0.05	SLC46A1	-54969	SLC13A2	-12114
.	.	5A_BEWO	chr17	27008864	27009064	.	.	.	18	0.07	SDF2	-19771	PROCA1	29908
.	.	5Asi4si5	chr17	27046999	27053949										RPL23A	0.669436	1364.82	2170.68	5e-05	0.00349381
T	.	5D_BEWO	chr17	27070113	27070313	AluSx1,	Alu,	SINE,	18.42	0	TRAF4	-789	NEK8	14415
.	.	5Asi4si5	chr17	27082995	27169841										C17orf63	-0.694368	8.48566	5.24397	0.0003	0.0130243
.	.	5D_BEWO	chr17	27223969	27224169	.	.	.	24.4	0	FLOT2	628	ERAL1	42113
.	.	5Bsi1	chr17	27582853	27621166										NUFIP2	-0.666494	27.5231	17.3405	0.01865	na
.	.	5A_BEWO	chr17	27888809	27889009	.	.	.	17.59	0.06	ABHD15	5246	TAOK1	171291
.	.	5Bsi1	chr17	27952964	28435470										SSH2	-0.657715	5.88468	3.73019	0.0241	na
.	.	5B_BEWO	chr17	28074778	28074978	.	.	.	10.59	3.02	CORO6	-124961	SSH2	182292
.	.	5B_BEWO	chr17	28202330	28202530	L2c	L2	LINE	8.35	7.33	CORO6	-252513	SSH2	54740
.	.	5Asi4si5	chr17	28443833	28513486										NSRP1	0.888503	8.45395	15.6504	5e-05	0.00349381
.	.	5Bsi1	chr17	28705941	28796675										CPD	-0.763224	52.8793	31.1554	0.0049	na
.	.	5Bsi1	chr17	29421944	29704695										NF1	-0.605849	14.7402	9.68553	0.03205	na
.	.	5A_BEWO	chr17	29764372	29764572	.	.	.	19.95	0.07	RAB11FIP4	45830	COPRS	421884
OMRT	ABD	5D_BEWO	chr17	29877081	29877281	tRNA-Thr-ACG,	tRNA,	tRNA,	18.27	0	RAB11FIP4	158539	COPRS	309175
OMRT	ABD	5A_BEWO	chr17	29877106	29877306	tRNA-Thr-ACG	tRNA	tRNA	32.86	0.27	RAB11FIP4	158564	COPRS	309150
OMRT	ABD	5B_BEWO	chr17	29877115	29877315	tRNA-Thr-ACG	tRNA	tRNA	23.65	0	RAB11FIP4	158573	COPRS	309141
.	.	5Bsi1	chr17	30264043	30328057										SUZ12	-0.635132	37.4486	24.1125	0.02585	na
.	.	5D_BEWO	chr17	30677038	30677238	.	.	.	18.8	0.15	PSMD11	-94141	ZNF207	2
.	.	5Bsi1	chr17	32582295	32584220										CCL2	0.671253	1.54377	2.45838	0.13645	na
.	.	5D_BEWO	chr17	32951425	32951625	L2b,	L2,	LINE,	16.61	0	TMEM132E	43757	CCT6B	337003
.	.	5D_BEWO	chr17	33894948	33895148	.	.	.	22.56	0.08	SLFN14	-9931	PEX12	10600
.	.	5D_BEWO	chr17	33914172	33914372	.	.	.	23.78	0	PEX12	-8624	AP2B1	-69
.	.	5Bsi1	chr17	34058678	34070540										RASL10B	0.700678	24.2747	39.4529	0.017	na
.	.	5Bsi1	chr17	34958024	34965407										MRM1	0.716495	5.94144	9.76289	0.0261	na
.	.	5A_BEWO	chr17	34990116	34990316	GA-rich	Low_complexity	Low_complexity	14.85	0.07	LHX1	-303868	MRM1	32215
.	.	5Asi4si5	chr17	35306174	35414171										AATF	0.582718	30.1467	45.1497	0.00075	0.0241349
.	.	5B_BEWO	chr17	35633610	35633810	.	.	.	11.01	1.52	C17orf78	-99275	AATF	327535
.	.	5D_BEWO	chr17	35718555	35718755	.	.	.	15.79	0.12	C17orf78	-14330	AATF	412480
.	.	5D_BEWO	chr17	35969423	35969623	.	.	.	31.71	0	SYNRG	21	DUSP14	99542
.	.	5A_BEWO	chr17	36579976	36580176	.	.	.	18.62	0.05	ARHGAP23	-4586	SOCS7	71948
.	.	5D_BEWO	chr17	36611726	36611926	.	.	.	16.45	0	ARHGAP23	27164	SRCIN1	150357
OMRT	.	5B_BEWO	chr17	36907982	36908182	(A)n, tRNA-Asn-AAC	Simple_repeat, tRNA	Simple_repeat, tRNA	18.09	0	PCGF2	-2012	PSMB3	-907
.	.	5D_BEWO	chr17	36908874	36909074	.	.	.	62.59	0	PCGF2	-2904	PSMB3	-15
.	.	5D_BEWO	chr17	36981522	36981722	.	.	.	27.07	0	PIP4K2B	-25464	RPL23	28474
OM	BB	5B_BEWO	chr17	37023797	37023997	tRNA-Cys-TGY	tRNA	tRNA	16.86	0	RPL23	-13801	LASP1	-2215
OM	BB	5B_HEK293	chr17	37023828	37024028	tRNA-Cys-TGY	tRNA	tRNA	14	9.09	RPL23	-13832	LASP1	-2184
OMRT	.	5B_BEWO	chr17	37025506	37025706	tRNA-Cys-TGY	tRNA	tRNA	12.52	0	RPL23	-15510	LASP1	-506
OMRT	ABB	5B_HEK293	chr17	37309910	37310110	tRNA-Cys-TGY	tRNA	tRNA	10.45	10.53	PLXDC1	-2108	ARL5C	13308
OMRT	ABB	5B_BEWO	chr17	37309924	37310124	tRNA-Cys-TGY	tRNA	tRNA	10.38	8.91	PLXDC1	-2122	ARL5C	13294
OMRT	ABB	5A_BEWO	chr17	37310022	37310222	tRNA-Cys-TGY	tRNA	tRNA	15.4	0.13	PLXDC1	-2220	ARL5C	13196
.	.	5Bsi1	chr17	37408896	37557909										FBXL20	-0.616844	6.53536	4.26168	0.03355	na
.	.	5Bsi1	chr17	37824506	37826728										PNMT	1.0144	0.960634	1.94054	0.0453	na
.	.	5Bsi1	chr17	37885408	37886788										MIEN1	0.650687	102.342	160.669	0.02595	na
.	.	5D_BEWO	chr17	38083807	38084007	.	.	.	23.44	0	LRRC3C	-13820	ORMDL3	-813
.	.	5Bsi1	chr17	38516904	38520945										GJD3	0.684878	4.24536	6.82469	0.0245	na
.	.	5Bsi1	chr17	38599675	38613982										IGFBP4	0.712776	1.13384	1.85832	0.0671	na
.	.	5A_BEWO	chr17	39898221	39898421	L2c	LINE	L2	14.71	0.05	HAP1	-7425	JUP	44629
.	.	5D_BEWO	chr17	39950779	39950979	MamRep4096,	hAT?,	DNA,	19.82	0.11	JUP	-7929	LEPREL4	17976
.	.	5Bsi1	chr17	39968961	39979469										FKBP10	0.606031	59.8403	91.0809	0.03465	na
.	.	5A_BEWO	chr17	40039291	40039491	.	.	.	17.6	0.06	ACLY	35849	KLHL10	45359
.	.	5Bsi1	chr17	40341104	40346550										GHDC	0.74235	9.72831	16.2745	0.012	na
.	.	5Bsi1	chr17	40687950	40696466										NAGLU	0.58111	27.5417	41.2024	0.0454	na
.	.	5Bsi1	chr17	40703983	40707232										HSD17B1	0.603237	5.74749	8.73113	0.0546	na
.	.	5D_BEWO	chr17	40713624	40713824	MIRc	MIR	SINE	42.54	0	COASY	-445	HSD17B1	12492
.	.	5Bsi1	chr17	40831419	40833845										CCR10	0.671283	1.04538	1.66476	0.23965	na
.	.	5Asi4si5	chr17	40834631	40852011										CNTNAP1	-0.937682	4.28895	2.23914	5e-05	0.00349381
.	.	5Bsi1	chr17	40905946	40915060										RAMP2	0.701385	2.18454	3.55221	0.15775	na
.	.	5Asi4si5	chr17	40996608	41002724										AOC2	-0.631913	2.34352	1.51232	0.0059	0.0867501
.	.	5A_BEWO	chr17	41063333	41063533	.	.	.	17.32	0.07	G6PC	10618	AARSD1	53060
.	.	5Asi4si5	chr17	41476352	41478504										ARL4D	0.631079	4.67512	7.24046	0.0037	0.0664551
.	.	5Bsi1	chr17	41476352	41478504										ARL4D	0.787332	4.74299	8.18583	0.01695	na
.	.	5Bsi1	chr17	41605210	41623762										ETV4	1.20722	1.84756	4.26589	0.00055	na
.	.	5A_BEWO	chr17	41981609	41981809	.	.	.	16.08	0.05	MPP2	3404	CD300LG	57165
.	.	5D_BEWO	chr17	42147948	42148148	.	.	.	26.9	0	TMEM101	-47529	G6PC3	-55
.	.	5D_BEWO	chr17	42147948	42148148	.	.	.	26.9	0	TMEM101	-47529	G6PC3	-55
.	.	5Bsi1	chr17	42148097	42153712										G6PC3	0.597628	76.6286	115.956	0.0354	na
.	.	5Bsi1	chr17	42396992	42402217										SLC25A39	0.803048	128.605	224.388	0.00435	na
.	.	5Bsi1	chr17	42431100	42441235										FAM171A2	0.600178	17.3585	26.3138	0.0479	na
.	.	5A_BEWO	chr17	42824325	42824525	.	.	.	14.71	0.07	ADAM11	-11974	DBF4B	38374
.	.	5D_BEWO	chr17	42976748	42976948	.	.	.	22.6	0	EFTUD2	182	HIGD1B	51578
.	.	5Bsi1	chr17	42977153	42980629										CCDC103	0.681375	1.93499	3.10307	0.06525	na
.	.	5Bsi1	chr17	43037060	43045644										C1QL1	0.680679	15.5151	24.869	0.0277	na
.	.	5A_BEWO	chr17	43129527	43129727	MIRb	SINE	MIR	14.85	0.05	NMT1	649	PLCD3	80264
.	.	5Bsi1	chr17	43238263	43247406										HEXIM2	0.687577	3.40917	5.49072	0.0442	na
.	.	5D_BEWO	chr17	43449724	43449924	MER46C, MIRc,	TcMar-Tigger, MIR,	DNA, SINE,	17.44	0	SPATA32	-110345	ARHGAP27	53173
.	.	5Bsi1	chr17	45055521	45056614										RPRML	1.01216	1.44263	2.90967	0.04575	na
.	.	5D_BEWO	chr17	45177459	45177659	.	.	.	20.61	0.15	RPRML	-120945	CDC27	88983
.	.	5B_BEWO	chr17	45231695	45231895	AT_rich	Low_complexity	Low_complexity	9.73	6.61	RPRML	-175181	CDC27	34747
.	.	5A_BEWO	chr17	45291047	45291247	(GGA)n	Simple_repeat	Simple_repeat	15.33	0.05	ITGB3	-40065	MYL4	4719
.	.	5D_BEWO	chr17	45727978	45728178	.	.	.	45.71	0	TBKBP1	-44552	KPNB1	874
.	.	5D_BEWO	chr17	45727978	45728178	.	.	.	45.71	0	TBKBP1	-44552	KPNB1	874
.	.	5Asi4si5	chr17	45973515	46006323										SP2	-0.64562	8.90852	5.69449	0.00105	0.0302112
.	.	5Asi4si5	chr17	46689707	46692301										HOXB8	-0.747661	8.99275	5.3558	0.00075	0.0241349
.	.	5A_BEWO	chr17	47246694	47246894	.	.	.	16.43	0.06	B4GALNT2	36465	GNGT2	39968
OMRT	ABBD	5D_BEWO	chr17	47269768	47269968	tRNA-Gln-CAA	tRNA	tRNA	22.45	0	GNGT2	16894	B4GALNT2	59539
OMRT	ABBD	5B_BEWO	chr17	47269852	47270052	tRNA-Gln-CAA	tRNA	tRNA	18.65	0	GNGT2	16810	B4GALNT2	59623
OMRT	ABBD	5B_HEK293	chr17	47269876	47270076	tRNA-Gln-CAA	tRNA	tRNA	15.69	9.52	GNGT2	16786	B4GALNT2	59647
OMRT	ABBD	5A_BEWO	chr17	47269878	47270078	tRNA-Gln-CAA	tRNA	tRNA	20.02	0.29	GNGT2	16784	B4GALNT2	59649
.	.	5A_BEWO	chr17	47655432	47655632	.	.	.	8.27	0	NXPH3	2312	SPOP	99993
.	.	5D_BEWO	chr17	47785307	47785507	.	.	.	20.1	0	KAT7	-80510	SLC35B1	-90
.	.	5D_BEWO	chr17	48242028	48242228	MIRb, MIR,	MIR, MIR,	SINE, SINE,	17.12	0	PPP1R9B	-14251	SGCA	-1238
.	.	5Asi4si5	chr17	48261456	48279000										COL1A1	-0.67401	2.5812	1.6178	0.00105	0.0302112
.	.	5Bsi1	chr17	48624561	48633213										SPATA20	0.68625	18.3962	29.6013	0.0204	na
.	.	5A_BEWO	chr17	48891432	48891632	.	.	.	16.09	0.07	WFIKKN2	-21239	LUC7L3	94627
.	.	5D_BEWO	chr17	48993580	48993780	MIR	MIR	SINE	21.84	0	TOB1	-49974	SPAG9	204546
.	.	5D_BEWO	chr17	49031693	49031893	.	.	.	23.51	0	TOB1	-88087	SPAG9	166433
.	.	5Bsi1	chr17	49230896	49249105										NME1,NME1-NME2,NME2	0.588892	1456.65	2190.93	0.0421	na
.	.	5A_BEWO	chr17	50915017	50915217	.	.	.	16.08	0.06	KIF2B	-985122	CA10	-679030
.	.	5B_BEWO	chr17	55301121	55301321	L1MEe	L1	LINE	10.13	6.61	MSI2	-32674	AKAP1	138670
.	BD	5B_BEWO	chr17	55465731	55465931	.	.	.	7.78	0.76	MSI2	131936	ENSG00000166329	356842
.	BD	5D_BEWO	chr17	55465755	55465955	.	.	.	25.4	0	MSI2	131960	ENSG00000166329	356818
.	.	5B_BEWO	chr17	55469015	55469215	.	.	.	8.37	6.66	MSI2	135220	ENSG00000166329	353558
.	.	5Bsi1	chr17	56378593	56494931										LOC100506779	0.662145	1.14661	1.81443	0.7599	na
.	.	5B_BEWO	chr17	56650330	56650530	.	.	.	9.89	6.65	2015-09-04	-32251	TEX14	118954
.	.	5Bsi1	chr17	57297827	57353330										GDPD1	-0.826053	7.39298	4.17016	0.00875	na
.	.	5D_BEWO	chr17	57487538	57487738	.	.	.	19.3	0.12	DHX40	-155248	YPEL2	78575
.	.	5B_BEWO	chr17	57569981	57570181	.	.	.	9.42	3.64	DHX40	-72805	YPEL2	161018
.	.	5B_BEWO	chr17	57879653	57879853	Tigger3c	TcMar-Tigger	DNA	9.32	2.08	TUBD1	90543	VMP1	94927
.	.	5Bsi1	chr17	58160926	58165828										LOC645638	0.959357	1.77034	3.44232	0.05175	na
.	.	5D_BEWO	chr17	58754934	58755134	.	.	.	18.42	0	BCAS3	-216	PPM1D	77490
.	.	5B_BEWO	chr17	59373712	59373912	.	.	.	6.49	9.53	TBX2	-103445	BCAS3	618562
.	.	5B_BEWO	chr17	60938523	60938723	.	.	.	11.89	0.78	TANC2	-148294	2015-03-10	-52928
.	.	5Bsi1	chr17	61777697	61780045										LOC729683	0.714014	2.02249	3.31762	0.03645	na
.	.	5Bsi1	chr17	61822609	61851088										CCDC47	-0.600878	45.1594	29.776	0.0358	na
.	.	5Asi4si5	chr17	61896792	61909387										PSMC5	0.588393	95.9384	144.25	0.00525	0.0808379
.	.	5D_BEWO	chr17	62223165	62223365	.	.	.	15.41	0	ERN1	-15780	TEX2	117322
.	.	5Bsi1	chr17	62494373	62502484										DDX5	1.15232	134.632	299.247	0.0005	na
.	.	5A_BEWO	chr17	63075756	63075956	MLT1C	LTR	ERVL-MaLR	14.85	0.05	RGS9	-57736	GNA13	-22899
.	.	5A_BEWO	chr17	63205545	63205745	.	.	.	14.74	0.06	RGS9	72053	AXIN2	352120
.	.	5Asi4si5	chr17	63631657	64188212										CEP112	0.765815	2.92294	4.96997	0.00025	0.0115726
.	.	5B_BEWO	chr17	64654857	64655057	.	.	.	11.13	0.68	CACNG5	-176278	PRKCA	356013
.	.	5Asi4si5	chr17	65066553	65241319										HELZ	-0.584091	8.53271	5.69191	0.0007	0.0231869
.	.	5Bsi1	chr17	65066553	65241319										HELZ	-0.765184	8.65393	5.09178	0.0075	na
.	.	5B_HEK293	chr17	65345875	65346075	.	.	.	10.23	20.41	HELZ	-104676	PSMD12	16768
.	.	5D_BEWO	chr17	65362653	65362853	.	.	.	20.18	0	PITPNC1	-11518	PSMD12	-10
.	.	5B_BEWO	chr17	65799731	65799931	.	.	.	8.42	4.61	BPTF	-21950	NOL11	85882
T	.	5D_BEWO	chr17	65821494	65821694	(CCGCG)n,	Simple_repeat,	Simple_repeat,	18.23	0.08	BPTF	-187	NOL11	107645
.	.	5Bsi1	chr17	65821779	65980494										BPTF	-0.628753	9.9059	6.4065	0.0283	na
OMRT	ABBD	5B_HEK293	chr17	66015919	66016119	tRNA-Arg-AGG	tRNA	tRNA	21.55	0	KPNA2	-16057	BPTF	194238
OMRT	ABBD	5B_BEWO	chr17	66015937	66016137	tRNA-Arg-AGG	tRNA	tRNA	31.62	0	KPNA2	-16039	BPTF	194256
OMRT	ABBD	5A_BEWO	chr17	66015989	66016189	tRNA-Arg-AGG, GC_rich,	tRNA, Low_complexity,	tRNA, Low_complexity,	41.07	0	KPNA2	-15987	BPTF	194308
OMRT	ABBD	5D_BEWO	chr17	66016002	66016202	tRNA-Arg-AGG, GC_rich	tRNA, Low_complexity	tRNA, Low_complexity	23.68	0	KPNA2	-15974	BPTF	194321
.	.	5Bsi1	chr17	66194800	66196443										LOC440461	1.14583	1.00924	2.23317	0.01265	na
.	.	5Bsi1	chr17	66417421	66453653										WIPI1	-0.615436	12.3427	8.05648	0.03725	na
.	.	5A_BEWO	chr17	67390911	67391111	AluSx1	SINE	Alu	14.85	0.04	ABCA5	-67769	MAP2K6	-19828
.	.	5Bsi1	chr17	68163101	68165543										KCNJ2-AS1	-0.707407	2.08679	1.27799	0.04795	na
.	.	5Asi4si5	chr17	68165675	68176183										KCNJ2	-0.784247	1.66955	0.969435	0.0008	0.024924
.	.	5B_BEWO	chr17	69951273	69951473	MLT1I	ERVL-MaLR	LTR	9.74	5.04	SOX9	-165788
.	.	5Asi4si5	chr17	70117160	70122560										SOX9	-0.707097	12.6479	7.74747	5e-05	0.00349381
.	.	5A_BEWO	chr17	71376772	71376972	.	.	.	14.93	0.29	CDC42EP4	-68558	SDK2	263356
.	.	5Bsi1	chr17	72427666	72443568										GPRC5C	0.605524	16.9592	25.8039	0.03795	na
.	.	5Bsi1	chr17	72744751	72765499										SLC9A3R1	0.59578	17.6687	26.7025	0.0441	na
.	.	5D_BEWO	chr17	72869423	72869623	.	.	.	15	0	FDXR	-367	FADS6	20185
.	.	5B_BEWO	chr17	73028939	73029139	.	.	.	11.13	0.71	ATP5H	14019	ICT1	20270
OM	.	5B_BEWO	chr17	73029946	73030146	tRNA-Arg-AGG	tRNA	tRNA	18.14	0	ATP5H	13012	ICT1	21277
OMT	BD	5B_BEWO	chr17	73030456	73030656	tRNA-Arg-AGG	tRNA	tRNA	14.27	0.41	ATP5H	12502	ICT1	21787
OMT	BD	5D_BEWO	chr17	73030536	73030736	tRNA-Arg-AGG,	tRNA,	tRNA,	19.92	0	ATP5H	12422	ICT1	21867
OMRT	ABB	5B_BEWO	chr17	73031163	73031363	tRNA-Arg-CGG	tRNA	tRNA	28.85	0	ATP5H	11795	ICT1	22494
OMRT	ABB	5B_HEK293	chr17	73031168	73031368	tRNA-Arg-CGG	tRNA	tRNA	12.08	11.76	ATP5H	11790	ICT1	22499
OMRT	ABB	5A_BEWO	chr17	73031169	73031369	tRNA-Arg-CGG	tRNA	tRNA	20.85	0	ATP5H	11789	ICT1	22500
.	.	5Bsi1	chr17	73106081	73127890										NT5C	0.688349	42.7496	68.8883	0.04385	na
.	.	5Asi4si5	chr17	73452663	73511627										KIAA0195	-0.591616	15.5859	10.3428	0.0041	0.0706143
.	.	5A_BEWO	chr17	73699252	73699452	.	.	.	8.32	0	RECQL5	-36083	ITGB4	-18164
.	.	5A_BEWO	chr17	73720926	73721126	.	.	.	13.6	0	ITGB4	3510	GALK1	40766
.	.	5Bsi1	chr17	73754017	73761280										GALK1	0.950972	50.0094	96.677	0.00145	na
.	.	5A_BEWO	chr17	73814102	73814302	.	.	.	9.39	0	UNC13D	26596	UNK	33350
.	.	5A_BEWO	chr17	73860762	73860962	.	.	.	15.25	0.06	WBP2	-8274	TRIM47	13794
.	.	5Bsi1	chr17	73870244	73874656										TRIM47	0.755721	6.85731	11.5784	0.01695	na
.	.	5Bsi1	chr17	73937588	74002080										CDK3,TEN1	0.581223	12.6335	18.9012	0.35595	na
.	.	5A_BEWO	chr17	73947439	73947639	.	.	.	16.08	0.05	TEN1	-27762	FBF1	-10420
.	.	5A_BEWO	chr17	73991591	73991791	.	.	.	15.74	0.06	ACOX1	-16247	CDK3	-5728
.	.	5D_BEWO	chr17	74128752	74128952	.	.	.	18.62	0	EXOC7	-29025	FOXJ1	8528
.	.	5A_BEWO	chr17	74303849	74304049	.	.	.	14.85	0.06	RNF157	-67495	PRPSAP1	46281
.	.	5Bsi1	chr17	74380689	74383941										SPHK1	0.689231	9.28401	14.9698	0.0257	na
.	.	5Asi4si5	chr17	74561460	74582145										ST6GALNAC2	-0.742113	2.37525	1.42007	0.0021	0.0464787
.	.	5D_BEWO	chr17	74664214	74664414	LTR16A,	ERVL,	LTR,	18.84	0.09	ST6GALNAC1	-24394	MXRA7	42723
.	.	5Asi4si5	chr17	76000317	76107880										TNRC6C	-0.603667	3.74655	2.46553	0.00115	0.032143
.	.	5Bsi1	chr17	76000317	76107880										TNRC6C	-0.916218	3.80078	2.01402	0.0023	na
[truncated: 2,884 more rows]
