# Supplementary material for: ZSCAN5B and primate-specific paralogs bind RNA polymerase III genes and extra-TFIIIC (ETC) sites to modulate mitotic progression
Source: Oncotarget. 2016 Oct 6;7(45):72571–92. doi: 10.18632/oncotarget.12508 (PMC5340127; doi:10.18632/oncotarget.12508)
Supplement: Supplementary file 4 [file oncotarget-07-72571-s004.xlsx]

## Sheet: formatted summary step4
Supplementary Table 3. Repeat elements enriched or depleted in human ChIP-seq peaks
Repeat Family	Repeat Element	Element (Family)	ZSCAN5B_BeWo		ZSCAN5B_HEK		ZSCAN5A_BeWo_ef15		ZSCAN5D_BeWo		ETC		RPC155		TFIIIC
scRNA	HY5	HY5 (scRNA)	0										1.29e-110	
tRNA	tRNA-Ala-GCA	tRNA-Ala-GCA (tRNA)	0				0						0		0	
tRNA	tRNA-Ala-GCG	tRNA-Ala-GCG (tRNA)	0		0		0		0				0		0	
tRNA	tRNA-Ala-GCY	tRNA-Ala-GCY (tRNA)	0		0		3.86392e-38						0		0	
tRNA	tRNA-Ala-GCY_	tRNA-Ala-GCY_ (tRNA)	0		0								0		0	
tRNA	tRNA-Arg-AGA	tRNA-Arg-AGA (tRNA)	0		0		0		5.15e-147				0		1.69e-111	
tRNA	tRNA-Arg-AGG	tRNA-Arg-AGG (tRNA)	0		0		0		0				0		2.13e-293	
tRNA	tRNA-Arg-CGA	tRNA-Arg-CGA (tRNA)	0		0								0		0	
tRNA	tRNA-Arg-CGA_	tRNA-Arg-CGA_ (tRNA)	0		0				0				0		1.29e-110	
tRNA	tRNA-Arg-CGG	tRNA-Arg-CGG (tRNA)	0		0		0		1.29e-110				0		0	
tRNA	tRNA-Arg-CGY_	tRNA-Arg-CGY_ (tRNA)	0		0		0		1.29e-110				0		1.01e-177	
tRNA	tRNA-Asn-AAC	tRNA-Asn-AAC (tRNA)	0		1.2932e-110		0		2.28e-15				0		0	
tRNA	tRNA-Asp-GAY	tRNA-Asp-GAY (tRNA)	0		0		2.75417e-56		4.09e-89				0		1.02e-231	
tRNA	tRNA-Cys-TGY	tRNA-Cys-TGY (tRNA)	0		0		1.44126e-35		5.01e-08				0		0	
tRNA	tRNA-Gln-CAA	tRNA-Gln-CAA (tRNA)	0		0		0		6.25e-20				0		9.27e-166	
tRNA	tRNA-Gln-CAG	tRNA-Gln-CAG (tRNA)	0										0		2.58e-223	
tRNA	tRNA-Glu-GAG_	tRNA-Glu-GAG_ (tRNA)	0				0						0		0	
tRNA	tRNA-Gly-GGA	tRNA-Gly-GGA (tRNA)	0		0		4.27683e-64		1.25e-74				2.36e-15		3.85e-45	
tRNA	tRNA-Gly-GGY	tRNA-Gly-GGY (tRNA)	0		0		0						0		0	
tRNA	tRNA-His-CAY_	tRNA-His-CAY_ (tRNA)	0				0		3.86e-38				0		6.87e-277	
tRNA	tRNA-Ile-ATA	tRNA-Ile-ATA (tRNA)	0		0		3.86392e-38		3.86e-38				0		6.23e-91	
tRNA	tRNA-Ile-ATT	tRNA-Ile-ATT (tRNA)	0		0		0						0		0	
tRNA	tRNA-Leu-CTA	tRNA-Leu-CTA (tRNA)	0		0		0		0				1.29e-110		0	
tRNA	tRNA-Leu-CTA_	tRNA-Leu-CTA_ (tRNA)	0												1.29e-110	
tRNA	tRNA-Leu-CTG	tRNA-Leu-CTG (tRNA)	0		0		1.2932e-110		2.75e-56				0		1.25e-74	
tRNA	tRNA-Leu-CTY	tRNA-Leu-CTY (tRNA)	0		0		0		3.86e-38				5.15e-147		0	
tRNA	tRNA-Leu-TTA	tRNA-Leu-TTA (tRNA)	0		0		1.2932e-110						0		1.65e-142	
tRNA	tRNA-Leu-TTG	tRNA-Leu-TTG (tRNA)	0		0		0		1.29e-110				0		1.25e-74	
tRNA	tRNA-Lys-AAA	tRNA-Lys-AAA (tRNA)	0		0		0						0		1.65e-142	
tRNA	tRNA-Lys-AAG	tRNA-Lys-AAG (tRNA)	0		0		0		2.56e-17				0		2.58e-223	
tRNA	tRNA-Met	tRNA-Met (tRNA)	0						2.75e-56				0		9.29e-92	
tRNA	tRNA-Met_	tRNA-Met_ (tRNA)	0		0		0		4.77e-29				0		1.21e-100	
tRNA	tRNA-Met-i	tRNA-Met-i (tRNA)	0		0		0		1.29e-110				0		0	
tRNA	tRNA-Phe-TTY	tRNA-Phe-TTY (tRNA)	0		0		0		1.29e-23				0		0	
tRNA	tRNA-Pro-CCA	tRNA-Pro-CCA (tRNA)	0		0				0				0		0	
tRNA	tRNA-Pro-CCG	tRNA-Pro-CCG (tRNA)	0		0		0		0				0		0	
tRNA	tRNA-Pro-CCY	tRNA-Pro-CCY (tRNA)	0				0		0				0		2.13e-293	
tRNA	tRNA-Ser-AGY	tRNA-Ser-AGY (tRNA)	0		0		0		0				0		0	
tRNA	tRNA-Ser-TCA	tRNA-Ser-TCA (tRNA)	0		0		0		0				0		0	
tRNA	tRNA-Ser-TCA_	tRNA-Ser-TCA_ (tRNA)	0		0		0								0	
tRNA	tRNA-Ser-TCG	tRNA-Ser-TCG (tRNA)	0		0		0						0		0	
tRNA	tRNA-Ser-TCY	tRNA-Ser-TCY (tRNA)	0		0		0						0		0	
tRNA	tRNA-Thr-ACA	tRNA-Thr-ACA (tRNA)	0		0		0						0		1.65e-142	
tRNA	tRNA-Thr-ACG	tRNA-Thr-ACG (tRNA)	0				0		1.29e-110				0		0	
tRNA	tRNA-Thr-ACG_	tRNA-Thr-ACG_ (tRNA)	0		0								0		0	
tRNA	tRNA-Thr-ACY	tRNA-Thr-ACY (tRNA)	0		0		1.2932e-110		0				0		1.4e-23	
tRNA	tRNA-Thr-ACY_	tRNA-Thr-ACY_ (tRNA)	0		0		1.2932e-110						0		0	
tRNA	tRNA-Trp-TGG	tRNA-Trp-TGG (tRNA)	0		0		2.43833e-219		0				0		2.13e-293	
tRNA	tRNA-Tyr-TAC	tRNA-Tyr-TAC (tRNA)	0		0		0		0				0		0	
tRNA	tRNA-Val-GTA	tRNA-Val-GTA (tRNA)	0		0		0						1.29e-110		0	
tRNA	tRNA-Val-GTG	tRNA-Val-GTG (tRNA)	0		0		0		4.09e-89				0		0	
tRNA	tRNA-Val-GTY	tRNA-Val-GTY (tRNA)	0		0				0				0		0	
tRNA	tRNA-Glu-GAA	tRNA-Glu-GAA (tRNA)	1.2932e-110				4.77296e-29						0		1.68e-95	
RNA	7SK	7SK (RNA)	6.24776e-20										0.014569	
ERV1	MER66C	MER66C (ERV1)	1.34538e-12	
Simple_repeat	(CGGGG)n	(CGGGG)n (Simple_repeat)	1.34538e-12						3.13e-154		9.67e-44				1.15e-82	
Simple_repeat	(CCCCG)n	(CCCCG)n (Simple_repeat)	1.36214e-11						1.91e-08		3.2e-32				1.23e-151	
hAT-Charlie	MER113A	MER113A (hAT-Charlie)	4.912e-07	
snRNA	U6	U6 (snRNA)	9.11413e-07				0.00737344						2.07e-25	
ERVL	LTR67B	LTR67B (ERVL)	0.00223713	
hAT-Charlie	MER20B	MER20B (hAT-Charlie)	0.00518017	
L2	L2a	L2a (L2)	0.0125057												0.0371943	
L1	L1MD3	L1MD3 (L1)	0.0147333												0.0459856	
Alu	AluY	AluY (Alu)	0.0154713				0.000143201		7.18e-09		0.0140755		2.85e-96	
MIR	MIRb	MIRb (MIR)	0.0245196						1.31e-56				0.0120454	
ERVL	LTR16C	LTR16C (ERVL)	0.0382395				0.0131014								0.0328016	
Low_complexity	C-rich	C-rich (Low_complexity)	0.0392139						6.3e-25		7.47e-22				9.84e-34	
Alu	AluSx	AluSx (Alu)	0.0467488				0.00630432		9.25e-09		1.48e-66		1.1e-52		2.38e-149	
MIR	MIR3	MIR3 (MIR)	0.0497187						3.89e-19						0.00131837	
Alu	AluJb	AluJb (Alu)					0.00171657		1.03e-09		6.42e-14				2.33e-15	
Alu	AluJo	AluJo (Alu)					0.00594592		3.31e-05		2.07e-08		0.0255339		7.71e-10	
Alu	AluJr	AluJr (Alu)					0.000329288		0.000376097		3.55e-34		0.00173459		2.49e-46	
Alu	AluJr4	AluJr4 (Alu)									5.05e-11				4.2e-06	
Alu	AluSc	AluSc (Alu)					0.0314046						5.4e-06		0.00380917	
Alu	AluSc5	AluSc5 (Alu)											0.0025993	
Alu	AluSc8	AluSc8 (Alu)											6.62e-07		0.000331062	
Alu	AluSg	AluSg (Alu)					0.0292745		0.00047298		4.56e-46		7.46e-80		2.98e-117	
Alu	AluSg4	AluSg4 (Alu)									4.99e-19		8.57e-40		4.11e-54	
Alu	AluSg7	AluSg7 (Alu)											2.98e-25		8.58e-20	
Alu	AluSp	AluSp (Alu)					0.0457481		0.000177278		6.57e-29		3.28e-54		1.96e-72	
Alu	AluSq	AluSq (Alu)					0.03284		0.0194184		1.28e-07		1.5e-06		2.07e-11	
Alu	AluSq10	AluSq10 (Alu)									4.09e-09		0.00555122		7.01e-14	
Alu	AluSq2	AluSq2 (Alu)					0.011441				7.86e-32		1.29e-53		7.1e-81	
Alu	AluSq4	AluSq4 (Alu)									2.58e-06		5.43e-07		2.8e-11	
Alu	AluSx1	AluSx1 (Alu)					0.000852266		2.03e-08		4.12e-75		3.17e-25		5.64e-158	
Alu	AluSx3	AluSx3 (Alu)					0.0498004				2e-24		1.04e-28		9.23e-56	
Alu	AluSx4	AluSx4 (Alu)									4.72e-09		1.56e-07		1.78e-11	
Alu	AluSz	AluSz (Alu)					0.0014681		7.07e-08		3.61e-41		2.31e-28		2.4e-103	
Alu	AluSz6	AluSz6 (Alu)					0.0387535		0.000918983		6.4e-16		0.00579951		9.32e-15	
Alu	AluYa5	AluYa5 (Alu)											3.59e-18	
Alu	AluYa8	AluYa8 (Alu)											2.68e-06	
Alu	AluYb8	AluYb8 (Alu)											0.00105046	
Alu	AluYc	AluYc (Alu)									0.00465781		1.75e-07		0.00228903	
Alu	AluYc3	AluYc3 (Alu)											0.0151357	
Alu	AluYf4	AluYf4 (Alu)											9.35e-07	
Alu	AluYk11	AluYk11 (Alu)											0.0108799	
Alu	AluYk4	AluYk4 (Alu)											0.000121052	
Alu	FLAM_A	FLAM_A (Alu)									4.59e-15				1.43e-10	
Alu	FLAM_C	FLAM_C (Alu)							0.0494618		3.69e-30		7.34e-06		6.63e-59	
Alu	FRAM	FRAM (Alu)													0.0147805	
centr	GSATII	GSATII (centr)									9.96e-19				1.95e-17	
CR1	L3	L3 (CR1)									0.00502725				9.35e-05	
Deu	AmnSINE1	AmnSINE1 (Deu)											0.0298945	
e)-TGA (tRNA	tRNA-Se	tRNA-SeC(e)-TGA (tRNA)											0		1.29e-110	
ERV1	HERV35I-int	HERV35I-int (ERV1)											3.51e-20	
ERV1	HERVE_a-int	HERVE_a-int (ERV1)											0.0282505	
ERV1	HERVE-int	HERVE-int (ERV1)					0.0162972	
ERV1	HUERS-P1-int	HUERS-P1-int (ERV1)											1.3e-08	
ERV1	LOR1b	LOR1b (ERV1)					0.039283	
ERV1	LTR1	LTR1 (ERV1)					0.00407264	
ERV1	LTR10A	LTR10A (ERV1)									0.00699954	
ERV1	LTR10B1	LTR10B1 (ERV1)											2.05e-05		1.16e-06	
ERV1	LTR10C	LTR10C (ERV1)											0.03078	
ERV1	LTR15	LTR15 (ERV1)											2.56e-11		0.00103418	
ERV1	LTR19B	LTR19B (ERV1)									0.000562695		0.000292692		2.29e-06	
ERV1	LTR1C	LTR1C (ERV1)											0.000247216	
ERV1	LTR23	LTR23 (ERV1)									0.0239915				0.00272566	
ERV1	LTR23-int	LTR23-int (ERV1)											3.84e-05	
ERV1	LTR24B	LTR24B (ERV1)									0.012273	
ERV1	LTR26E	LTR26E (ERV1)									0.000352314				0.000342828	
ERV1	LTR27	LTR27 (ERV1)					0.000649076		0.021791	
ERV1	LTR27B	LTR27B (ERV1)							0.031886	
ERV1	LTR2C	LTR2C (ERV1)					4.84424e-10						1.6e-12	
ERV1	LTR34	LTR34 (ERV1)											0.00339118	
ERV1	LTR37A	LTR37A (ERV1)											0.00352834	
ERV1	LTR38C	LTR38C (ERV1)													0.00487503	
ERV1	LTR45C	LTR45C (ERV1)									0.00552032	
ERV1	LTR46	LTR46 (ERV1)							0.000108252	
ERV1	LTR51	LTR51 (ERV1)											8.68e-08	
ERV1	LTR54	LTR54 (ERV1)											0.0427851	
ERV1	LTR61	LTR61 (ERV1)									3.8e-05		5.1e-05		0.03883	
ERV1	LTR6A	LTR6A (ERV1)									0.00389999	
ERV1	LTR6B	LTR6B (ERV1)											1.44e-05		0.0366508	
ERV1	LTR71A	LTR71A (ERV1)													0.014569	
ERV1	LTR71B	LTR71B (ERV1)													0.0444484	
ERV1	LTR73	LTR73 (ERV1)											0.000108252	
ERV1	MER110	MER110 (ERV1)									0.0295312				0.0295743	
ERV1	MER31A	MER31A (ERV1)					0.000136074	
ERV1	MER34D	MER34D (ERV1)											2.77e-11	
ERV1	MER41-int	MER41-int (ERV1)											8.73e-49	
ERV1	MER41A	MER41A (ERV1)											0.00271801	
ERV1	MER41B	MER41B (ERV1)									3.14e-05		0.000310363		1.94e-07	
ERV1	MER41E	MER41E (ERV1)													0.00247204	
ERV1	MER41G	MER41G (ERV1)					1.34538e-12	
ERV1	MER48	MER48 (ERV1)									0.000108252				0.0205661	
ERV1	MER4A1	MER4A1 (ERV1)											7.54e-12	
ERV1	MER4D0	MER4D0 (ERV1)											0.0031549	
ERV1	MER50	MER50 (ERV1)					0.0269802						0.00487085	
ERV1	MER51-int	MER51-int (ERV1)											0.048522	
ERV1	MER51C	MER51C (ERV1)					4.24917e-06	
ERV1	MER51D	MER51D (ERV1)											4.31e-06		0.00515964	
ERV1	MER52-int	MER52-int (ERV1)					0.0283889	
ERV1	MER57-int	MER57-int (ERV1)											4.53e-19	
ERV1	MER57E3	MER57E3 (ERV1)									9.97e-06				0.0247552	
ERV1	MER61A	MER61A (ERV1)													0.00284531	
ERV1	MER61B	MER61B (ERV1)									0.0134647	
ERV1	MER61E	MER61E (ERV1)									0.00395211				1.17e-07	
ERV1	MER65D	MER65D (ERV1)											4.41e-11	
ERV1	MER67A	MER67A (ERV1)											0.000958757		0.00194781	
ERV1	MER83B-int	MER83B-int (ERV1)					0.000204392						1.6e-10	
ERV1	MER84	MER84 (ERV1)									0.00518017	
ERV1	MER92B	MER92B (ERV1)											0.0395098	
ERV1	MER92C	MER92C (ERV1)											4.94e-07		0.0272274	
ERV1	PABL_A-int	PABL_A-int (ERV1)											0.0232257	
ERV1	PRIMAX-int	PRIMAX-int (ERV1)													0.0122913	
ERVK	HERVK14-int	HERVK14-int (ERVK)											0.00663967	
ERVK	HERVK22-int	HERVK22-int (ERVK)					0.0239097	
ERVK	HERVKC4-int	HERVKC4-int (ERVK)													0.00287628	
ERVK	LTR13	LTR13 (ERVK)					0.0180358	
ERVK	LTR13_	LTR13_ (ERVK)											4.77e-29	
ERVK	LTR14A	LTR14A (ERVK)											2.36e-15	
ERVL	ERV3-16A3_I-int	ERV3-16A3_I-int (ERVL)													0.00516148	
ERVL	ERV3-16A3_LTR	ERV3-16A3_LTR (ERVL)					5.864e-07	
ERVL	HERVL40-int	HERVL40-int (ERVL)					0.0288948	
ERVL	LTR16B	LTR16B (ERVL)					0.00395211	
ERVL	LTR16B1	LTR16B1 (ERVL)					0.0401791	
ERVL	LTR18B	LTR18B (ERVL)											0.00621345	
ERVL	LTR33	LTR33 (ERVL)					0.00980683	
ERVL	LTR40b	LTR40b (ERVL)					0.0252041	
ERVL	LTR40c	LTR40c (ERVL)											0.00817081	
ERVL	LTR41B	LTR41B (ERVL)			7.98712e-14		0.0191999	
ERVL	LTR42	LTR42 (ERVL)					2.04541e-05	
ERVL	LTR47A	LTR47A (ERVL)											0.0267175	
ERVL	LTR50	LTR50 (ERVL)											0.0211669		0.000465913	
ERVL	LTR52	LTR52 (ERVL)											0.000276362		0.0108056	
ERVL	LTR62	LTR62 (ERVL)											0.00151191	
ERVL	LTR84b	LTR84b (ERVL)											0.000530248	
ERVL	MER54B	MER54B (ERVL)					0.00108175				0.00699954	
ERVL	MER68B	MER68B (ERVL)					0.00183355	
ERVL	MER70C	MER70C (ERVL)					2.04541e-05	
ERVL	MER74C	MER74C (ERVL)											1.61e-06	
ERVL	MER88	MER88 (ERVL)					1.36214e-11	
ERVL-MaLR	MLT1A	MLT1A (ERVL-MaLR)													0.0101	
ERVL-MaLR	MLT1A-int	MLT1A-int (ERVL-MaLR)					0.00133181	
ERVL-MaLR	MLT1A0	MLT1A0 (ERVL-MaLR)													0.000249227	
ERVL-MaLR	MLT1B	MLT1B (ERVL-MaLR)													0.00293378	
ERVL-MaLR	MLT1C	MLT1C (ERVL-MaLR)									0.0332427				0.000639932	
ERVL-MaLR	MLT1D	MLT1D (ERVL-MaLR)									0.0154278				0.000660083	
ERVL-MaLR	MLT1E	MLT1E (ERVL-MaLR)					0.0138768						0.0447989	
ERVL-MaLR	MLT1F2	MLT1F2 (ERVL-MaLR)													0.0283477	
ERVL-MaLR	MLT1G3	MLT1G3 (ERVL-MaLR)					0.00526224	
ERVL-MaLR	MLT1I	MLT1I (ERVL-MaLR)													0.0188996	
ERVL-MaLR	MLT1J	MLT1J (ERVL-MaLR)			0.0347385										0.00822423	
ERVL-MaLR	MLT1K	MLT1K (ERVL-MaLR)							0.0497228						0.00279955	
ERVL-MaLR	MLT1L	MLT1L (ERVL-MaLR)													0.0104714	
ERVL-MaLR	MSTA	MSTA (ERVL-MaLR)					0.0401932				0.018724		0.0440819		0.000128338	
ERVL-MaLR	MSTB	MSTB (ERVL-MaLR)													0.00995894	
ERVL-MaLR	THE1B	THE1B (ERVL-MaLR)					0.0269252				0.0104177				1.01e-05	
ERVL-MaLR	THE1B-int	THE1B-int (ERVL-MaLR)													0.00308435	
ERVL-MaLR	THE1C	THE1C (ERVL-MaLR)			0.0141116										0.00464964	
ERVL-MaLR	THE1D	THE1D (ERVL-MaLR)													0.00138038	
Gypsy	LTR81A	LTR81A (Gypsy)					0.00552032	
Gypsy	LTR81C	LTR81C (Gypsy)					0.00289067	
Gypsy	MamGypLTR1a	MamGypLTR1a (Gypsy)					0.0150699	
Gypsy	MamGypLTR3	MamGypLTR3 (Gypsy)					0.00423162	
Gypsy?	LTR85b	LTR85b (Gypsy?)					0.0273955	
Gypsy?	LTR88b	LTR88b (Gypsy?)					3.93474e-05	
hAT	MamRep1894	MamRep1894 (hAT)							0.00368126	
hAT	MER96	MER96 (hAT)					0.00820471						1.61e-05	
hAT-Blackjack	MER81	MER81 (hAT-Blackjack)					0.00386797	
hAT-Charlie	Charlie10b	Charlie10b (hAT-Charlie)											9.16e-07		5.69e-06	
hAT-Charlie	Charlie12	Charlie12 (hAT-Charlie)													2.36e-15	
hAT-Charlie	Charlie17a	Charlie17a (hAT-Charlie)					0.00699954	
hAT-Charlie	Charlie1a	Charlie1a (hAT-Charlie)											0.0206291	
hAT-Charlie	MER102c	MER102c (hAT-Charlie)							0.00697476	
hAT-Charlie	MER106B	MER106B (hAT-Charlie)							0.0333096	
hAT-Charlie	MER113	MER113 (hAT-Charlie)			2.82888e-05								0.00249086	
hAT-Charlie	MER20	MER20 (hAT-Charlie)													0.0446826	
hAT-Charlie	MER3	MER3 (hAT-Charlie)			0.00780934										0.0173401	
hAT-Charlie	MER58A	MER58A (hAT-Charlie)													0.00394014	
hAT-Charlie	MER58B	MER58B (hAT-Charlie)													0.0375816	
hAT-Charlie	MER5A	MER5A (hAT-Charlie)									0.0398868				0.0173001	
hAT-Charlie	MER5B	MER5B (hAT-Charlie)							0.0393287		0.0424139	
hAT-Tip100	Arthur1A	Arthur1A (hAT-Tip100)											0.016443	
hAT-Tip100	FordPrefect_a	FordPrefect_a (hAT-Tip100)					1.17331e-07	
hAT-Tip100	MER45C	MER45C (hAT-Tip100)					1.30594e-05	
hAT-Tip100	MER91A	MER91A (hAT-Tip100)							0.0430367	
hAT-Tip100	MER91B	MER91B (hAT-Tip100)													0.00449761	
hAT-Tip100	MER91C	MER91C (hAT-Tip100)					0.0124	
hAT-Tip100	ORSL	ORSL (hAT-Tip100)					0.0112547	
L1	HAL1	HAL1 (L1)									0.00530212				1.06e-05	
L1	L1M1	L1M1 (L1)											0.0340697		0.000202392	
L1	L1M2a	L1M2a (L1)					0.0220265	
L1	L1M2b	L1M2b (L1)							0.00222828	
L1	L1M2c	L1M2c (L1)					0.00424482	
L1	L1M3	L1M3 (L1)													0.0171396	
L1	L1M3b	L1M3b (L1)					0.0162972	
L1	L1M4	L1M4 (L1)					0.032192								0.00130884	
L1	L1M4c	L1M4c (L1)													0.0214871	
L1	L1M5	L1M5 (L1)					0.0186609				0.000223764				2.62e-10	
L1	L1M6	L1M6 (L1)													0.0210452	
L1	L1MA1	L1MA1 (L1)													0.00440044	
L1	L1MA2	L1MA2 (L1)					0.0426633	
L1	L1MA3	L1MA3 (L1)					0.0284622	
L1	L1MA4A	L1MA4A (L1)													0.00121765	
L1	L1MA8	L1MA8 (L1)													0.000871115	
L1	L1MA9	L1MA9 (L1)					0.0322822								1.6e-05	
L1	L1MB1	L1MB1 (L1)													0.00602525	
L1	L1MB2	L1MB2 (L1)													0.0105526	
L1	L1MB3	L1MB3 (L1)					0.0402381				0.0168383				0.00692616	
L1	L1MB5	L1MB5 (L1)													0.0262122	
L1	L1MB7	L1MB7 (L1)					0.0139653				0.0312294				0.000114995	
L1	L1MB8	L1MB8 (L1)					0.0322661				0.0250514				0.00655783	
L1	L1MC	L1MC (L1)													0.0185644	
L1	L1MC1	L1MC1 (L1)					0.0402978						0.0393755		9.45e-05	
L1	L1MC3	L1MC3 (L1)													0.00268991	
L1	L1MC4	L1MC4 (L1)					0.0227414		0.00885447						3.59e-05	
L1	L1MC4a	L1MC4a (L1)					0.0161339		0.00477398						0.0011195	
L1	L1MC5	L1MC5 (L1)					0.0428199								0.013626	
L1	L1MD	L1MD (L1)													0.0100783	
L1	L1MD1	L1MD1 (L1)													0.00741796	
L1	L1MD2	L1MD2 (L1)													0.00101122	
L1	L1MDa	L1MDa (L1)													0.0112088	
L1	L1ME1	L1ME1 (L1)					0.0188378								3.28e-08	
L1	L1ME2	L1ME2 (L1)					0.0481406								0.00210902	
L1	L1ME3	L1ME3 (L1)													0.00727798	
L1	L1ME3A	L1ME3A (L1)													0.00321791	
L1	L1ME3B	L1ME3B (L1)													0.0174224	
L1	L1ME3C	L1ME3C (L1)													0.000676005	
L1	L1ME3E	L1ME3E (L1)													0.0484637	
L1	L1ME4a	L1ME4a (L1)					0.0115799		0.00258511		0.00266597				3.5e-08	
L1	L1MEa	L1MEa (L1)											0.00866496	
L1	L1MEc	L1MEc (L1)					0.0256828						0.0285425		3.05e-06	
L1	L1MEe	L1MEe (L1)													0.00107514	
L1	L1MEf	L1MEf (L1)									0.033443				0.000478409	
L1	L1MEg	L1MEg (L1)					0.0342817								5.29e-05	
L1	L1P4e	L1P4e (L1)					1.9767e-19	
L1	L1PA10	L1PA10 (L1)									0.0396925				0.000243162	
L1	L1PA12	L1PA12 (L1)					0.0226384	
L1	L1PA15	L1PA15 (L1)					0.0413071	
L1	L1PA16	L1PA16 (L1)											0.0157128		9.54e-07	
L1	L1PA17	L1PA17 (L1)													0.0116744	
L1	L1PA2	L1PA2 (L1)					0.0250747						0.0265937		0.000209659	
L1	L1PA3	L1PA3 (L1)					0.00379574	
L1	L1PA4	L1PA4 (L1)					0.00514724	
L1	L1PA5	L1PA5 (L1)					0.00653773	
L1	L1PA6	L1PA6 (L1)					0.0273721	
L1	L1PA7	L1PA7 (L1)					0.00259646						0.000899059	
L1	L1PB1	L1PB1 (L1)					0.014021				0.00317599				6.18e-07	
L1	L1PREC2	L1PREC2 (L1)													0.000525939	
L2	L2	L2 (L2)									0.000248796				6.22e-08	
L2	L2b	L2b (L2)					0.024761		5.13e-28		4.78e-140		0.0316977		4.66e-128	
L2	L2c	L2c (L2)							2.34e-05		8.2e-54		0.0295703		2.09e-41	
Low_complexity	A-rich	A-rich (Low_complexity)			0.00623633	
Low_complexity	AT_rich	AT_rich (Low_complexity)					5.8015e-06				1.88e-07		1.76e-06		4.84e-19	
Low_complexity	G-rich	G-rich (Low_complexity)							2.09e-29		2.96e-12				8.11e-29	
Low_complexity	GC_rich	GC_rich (Low_complexity)			3.72453e-09		1.07804e-79		0		0				0	
Low_complexity	polypurine	polypurine (Low_complexity)									0.0244016		0.0105323	
Low_complexity	polypyrimidine	polypyrimidine (Low_complexity)									0.0346039				7.04e-05	
Low_complexity	T-rich	T-rich (Low_complexity)													0.0438701	
LTR	MamRep1527	MamRep1527 (LTR)											0.000102065	
LTR?	MER129	MER129 (LTR?)							2.48e-07	
MIR	MIR	MIR (MIR)							1.53e-32		0.0232028		1.5e-49		0.0115079	
MIR	MIRc	MIRc (MIR)							6.28e-71		0.0457519	
rRNA	5S	5S (rRNA)									1.54e-10		0		0	
rRNA	LSU-rRNA_Hsa	LSU-rRNA_Hsa (rRNA)							0.00165911						2.78e-100	
rRNA	SSU-rRNA_Hsa	SSU-rRNA_Hsa (rRNA)													3.96e-66	
RTE	L4	L4 (RTE)													0.00195729	
RTE-BovB	X3_LINE	X3_LINE (RTE-BovB)											0.000351804	
Satellite	MSR1	MSR1 (Satellite)							0.00339118	
Satellite	SUBTEL_sa	SUBTEL_sa (Satellite)					1.2932e-110				2.75e-56				2.36e-15	
scRNA	BC200	BC200 (scRNA)											7.99e-14		0.000958757	
scRNA	HY1	HY1 (scRNA)													0.0458721	
scRNA	HY3	HY3 (scRNA)											0.000204392	
scRNA	HY4	HY4 (scRNA)											5.01e-08	
Simple_repeat	(C)n	(C)n (Simple_repeat)													6.64e-06	
Simple_repeat	(CA)n	(CA)n (Simple_repeat)					0.0152819						0.0280647	
Simple_repeat	(CAA)n	(CAA)n (Simple_repeat)											0.0418311	
Simple_repeat	(CAAA)n	(CAAA)n (Simple_repeat)											0.0327169	
Simple_repeat	(CAACG)n	(CAACG)n (Simple_repeat)													0	
Simple_repeat	(CACCC)n	(CACCC)n (Simple_repeat)													0.0496722	
Simple_repeat	(CAG)n	(CAG)n (Simple_repeat)							0.00455794		1.27e-07				6.36e-13	
Simple_repeat	(CAGA)n	(CAGA)n (Simple_repeat)							0.000412771	
Simple_repeat	(CAGAGA)n	(CAGAGA)n (Simple_repeat)							0.0244016				0.00866496	
Simple_repeat	(CAGC)n	(CAGC)n (Simple_repeat)											2.5e-07	
Simple_repeat	(CAGCC)n	(CAGCC)n (Simple_repeat)													0.0104409	
Simple_repeat	(CAGG)n	(CAGG)n (Simple_repeat)									9.41e-11				0.00185694	
Simple_repeat	(CAGGG)n	(CAGGG)n (Simple_repeat)													9.94e-06	
Simple_repeat	(CAT)n	(CAT)n (Simple_repeat)					0.0174953	
Simple_repeat	(CCAA)n	(CCAA)n (Simple_repeat)							9.16e-07	
Simple_repeat	(CCCCAG)n	(CCCCAG)n (Simple_repeat)					4.93838e-07		7.22e-20	
Simple_repeat	(CCCCCG)n	(CCCCCG)n (Simple_repeat)													0.000414468	
Simple_repeat	(CCCTG)n	(CCCTG)n (Simple_repeat)													2.69e-06	
Simple_repeat	(CCG)n	(CCG)n (Simple_repeat)					2.38009e-10		2.05e-67		3.79e-06				1.56e-136	
Simple_repeat	(CCGAG)n	(CCGAG)n (Simple_repeat)							0						1.4e-23	
Simple_repeat	(CCGCG)n	(CCGCG)n (Simple_repeat)													1.6e-06	
Simple_repeat	(CCGGG)n	(CCGGG)n (Simple_repeat)							4.77e-29		2.75e-56				4.84e-10	
Simple_repeat	(CG)n	(CG)n (Simple_repeat)							9.41e-11						0.00165911	
Simple_repeat	(CGAG)n	(CGAG)n (Simple_repeat)													1.98e-09	
Simple_repeat	(CGAGG)n	(CGAGG)n (Simple_repeat)													7.99e-14	
Simple_repeat	(CGCGG)n	(CGCGG)n (Simple_repeat)													2.28e-45	
Simple_repeat	(CGCTG)n	(CGCTG)n (Simple_repeat)													1.29e-110	
Simple_repeat	(CGG)n	(CGG)n (Simple_repeat)					0.00108621		2.22e-123		2.17e-83				0	
Simple_repeat	(CGGA)n	(CGGA)n (Simple_repeat)													5.05e-08	
Simple_repeat	(CGGG)n	(CGGG)n (Simple_repeat)							4.77e-29						3.07e-26	
Simple_repeat	(CGGGGG)n	(CGGGGG)n (Simple_repeat)													1.57e-22	
Simple_repeat	(CGTG)n	(CGTG)n (Simple_repeat)							2.05e-05						0.0295859	
Simple_repeat	(CTA)n	(CTA)n (Simple_repeat)									0.000560583	
Simple_repeat	(CTCA)n	(CTCA)n (Simple_repeat)							0.000958757	
Simple_repeat	(CTCG)n	(CTCG)n (Simple_repeat)													7.99e-14	
Simple_repeat	(CTG)n	(CTG)n (Simple_repeat)							0.00454956	
Simple_repeat	(CTGGGG)n	(CTGGGG)n (Simple_repeat)					4.30387e-31		9.84e-11						0.000608775	
Simple_repeat	(G)n	(G)n (Simple_repeat)													1.44e-35	
Simple_repeat	(GGA)n	(GGA)n (Simple_repeat)					8.56089e-05		6.56e-29		0.0114977	
Simple_repeat	(GGGAA)n	(GGGAA)n (Simple_repeat)							6.67e-06						6.33e-07	
Simple_repeat	(T)n	(T)n (Simple_repeat)			0.00135806	
Simple_repeat	(TA)n	(TA)n (Simple_repeat)					0.00773764				0.00268172		0.00276062		1.1e-07	
Simple_repeat	(TCC)n	(TCC)n (Simple_repeat)							0.020061		0.024601				8.72e-08	
Simple_repeat	(TCCC)n	(TCCC)n (Simple_repeat)							3.67e-05	
Simple_repeat	(TCCCC)n	(TCCCC)n (Simple_repeat)							0.00204577						4.78e-10	
Simple_repeat	(TCCG)n	(TCCG)n (Simple_repeat)													1.17e-07	
Simple_repeat	(TCG)n	(TCG)n (Simple_repeat)									0				4.77e-29	
Simple_repeat	(TCTCTG)n	(TCTCTG)n (Simple_repeat)							2.41e-05	
Simple_repeat	(TCTG)n	(TCTG)n (Simple_repeat)					6.71305e-09	
Simple_repeat	(TG)n	(TG)n (Simple_repeat)							0.0389844				0.0424267	
Simple_repeat	(TGGG)n	(TGGG)n (Simple_repeat)									0.00136195	
Simple_repeat	(TTC)n	(TTC)n (Simple_repeat)							0.00393947	
Simple_repeat	(TTGGGG)n	(TTGGGG)n (Simple_repeat)							1.35e-12				2.36e-15		8.56e-05	
Simple_repeat	(TTTG)n	(TTTG)n (Simple_repeat)											0.0271079	
Simple_repeat	(TTTTA)n	(TTTTA)n (Simple_repeat)					0.0441387	
Simple_repeat	(TTTTG)n	(TTTTG)n (Simple_repeat)			2.6891e-06	
Simple_repeat	(TTTTTG)n	(TTTTTG)n (Simple_repeat)											0.0252041	
snRNA	U13	U13 (snRNA)											1.36e-11	
snRNA	U4	U4 (snRNA)									5.05e-08				0.000108464	
srpRNA	7SLRNA	7SLRNA (srpRNA)					0.0135973						0.000952959	
TcMar-Tc2	Kanga1a	Kanga1a (TcMar-Tc2)											0.0292915	
TcMar-Tc2	Kanga1b	Kanga1b (TcMar-Tc2)									0.00392204	
TcMar-Tigger	MER127	MER127 (TcMar-Tigger)							2.05e-05	
TcMar-Tigger	MER44B	MER44B (TcMar-Tigger)											0.0108923	
TcMar-Tigger	MER44D	MER44D (TcMar-Tigger)											0.019921	
TcMar-Tigger	MER8	MER8 (TcMar-Tigger)											0.00214369	
TcMar-Tigger	Tigger1	Tigger1 (TcMar-Tigger)					0.0298204								1.45e-05	
TcMar-Tigger	Tigger4	Tigger4 (TcMar-Tigger)											0.0150011	
TcMar-Tigger	Tigger7	Tigger7 (TcMar-Tigger)											0.0447617	
TcMar-Tigger	Tigger9b	Tigger9b (TcMar-Tigger)											0.0210328	
telo	REP522	REP522 (telo)					8.5432e-05	
telo	TAR1	TAR1 (telo)					9.11413e-07	
tRNA	tRNA-Gly-GGG	tRNA-Gly-GGG (tRNA)					0						0		0	
