# Supplementary material for: ZSCAN5B and primate-specific paralogs bind RNA polymerase III genes and extra-TFIIIC (ETC) sites to modulate mitotic progression
Source: Oncotarget. 2016 Oct 6;7(45):72571–92. doi: 10.18632/oncotarget.12508 (PMC5340127; doi:10.18632/oncotarget.12508)
Supplement: Supplementary file 5 [file oncotarget-07-72571-s005.xlsx]

## Sheet: zscan5b
Supplementary Table 4. Mouse Zscan5b ChIP-seq peaks detected in fetal placenta (E17.5) chromatin
PeakID (cmd=annotatePeaks.pl peaks.txt mm9 -annStats peaks_stats.txt -go peaks.go/ -genomeOntology peaks.oo/)	Chr	Start	End	Strand	Peak Score	Focus Ratio/Region Size	Annotation	Detailed Annotation	Distance to TSS	Nearest PromoterID	Entrez ID	Nearest Unigene	Nearest Refseq	Nearest Ensembl	Gene Name	Gene Alias	Gene Description	Gene Type
chr3-3	chr3	90279685	90279907	+	17.2	0.884	promoter-TSS (NM_026374)	trna-Met-I; promoter-TSS (NM_026374)	-327	NM_026374	67781	Mm.227258	NM_026374	ENSMUSG00000001016	Ilf2	6230405A16Rik|TEG-267|Tex261|Tex267	interleukin enhancer binding factor 2	protein-coding
chr13-3	chr13	23622130	23622352	+	15.7	0.932	promoter-TSS (NM_153173)	trna-Met-I; promoter-TSS (NM_153173)	-672	NM_153173	69386	Mm.158272	NM_153173	ENSMUSG00000060981	Hist1h4h	1700024H08Rik	histone cluster 1, H4h	protein-coding
chr11-77	chr11	48647830	48648052	+	15.3	0.926	intron (NM_053166, intron 1 of 6)	tRNA-Ala-GCG|tRNA|tRNA	8301	NM_053166	94089	Mm.390335	NM_053166		Trim7	AI790312	tripartite motif-containing 7	protein-coding
chr14-1	chr14	51709080	51709302	+	14.3	0.925	Intergenic	tRNA-Tyr-TAC|tRNA|tRNA	-1561	NM_021472	58809	Mm.202665	NM_021472	ENSMUSG00000021876	Rnase4	C730049F20Rik|Rab1	ribonuclease, RNase A family 4	protein-coding
chr1-9	chr1	172968667	172968889	+	14	0.886	Intergenic	tRNA-Leu-CTG|tRNA|tRNA	19721	NM_144559	246256	Mm.251254	NM_144559	ENSMUSG00000059089	Fcgr4	4833442P21Rik|CD16-2|FcgRIV|FcgammaRIV|Fcgr3a|Fcrl3	Fc receptor, IgG, low affinity IV	protein-coding
chr13-4	chr13	23529895	23530117	+	13.3	0.826	Intergenic	tRNA-Ile-ATT|tRNA|tRNA	-7120	NR_015492	320842	Mm.487476	NR_015492	ENSMUSG00000085024	C230035I16Rik	-	RIKEN cDNA C230035I16 gene	ncRNA
chr14-2	chr14	51683489	51683711	+	13.3	0.891	Intergenic	tRNA-Leu-CTY|tRNA|tRNA	-6683	NM_001011875	497106	Mm.379740	NM_001011875	ENSMUSG00000068407	Rnase12	Rai1	ribonuclease, RNase A family, 12 (non-active)	protein-coding
chr7-2	chr7	127978911	127979133	+	13.3	0.855	Intergenic	tRNA-Leu-CTA|tRNA|tRNA	-7323	NM_007908	13631	Mm.25997	NM_007908	ENSMUSG00000035064	Eef2k	C86191|eEF-2K	eukaryotic elongation factor-2 kinase	protein-coding
chr14-3	chr14	51684749	51684971	+	12.8	0.712	Intergenic	tRNA-Thr-ACA|tRNA|tRNA	6257	NM_207558	404319	Mm.377276	NM_207558	ENSMUSG00000035932	Olfr750	GA_x5J8B7W5WBF-6267395-6266441|GA_x6K02T2PMLR-6808276-6807281|MOR103-18	olfactory receptor 750	protein-coding
chr6-4	chr6	128714099	128714321	+	12.6	0.933	Intergenic	4.5SRNA|scRNA|scRNA	24449	NM_001159904	17059	Mm.480764	NM_008527	ENSMUSG00000030325	Klrb1c	AI462337|CD161|Ly-59|Ly55c|Ly59|NK-RP1|NK1.1|NKR-P1.9|NKRP1|NKRP140|Nk-1|Nk-1.2|Nk1|Nk1.2|Nkrp1c|ly-55c	killer cell lectin-like receptor subfamily B member 1C	protein-coding
chr13-5	chr13	23545230	23545452	+	11.6	0.82	Intergenic	tRNA-Leu-CTG|tRNA|tRNA	12429	NM_013483	12231	Mm.1420	NM_013483	ENSMUSG00000000706	Btn1a1	Btn	butyrophilin, subfamily 1, member A1	protein-coding
chr5-7	chr5	31190823	31191045	+	11.4	0.833	promoter-TSS (NR_122117)	promoter-TSS (NR_122117)	-291	NM_174849	231093	Mm.440364	NM_174849	ENSMUSG00000029165	Agbl5	4930455N08|9430057O19Rik|CCP5	ATP/GTP binding protein-like 5	protein-coding
chr11-86	chr11	97849474	97849696	+	11.1	0.806	Intergenic	tRNA-Cys-TGY|tRNA|tRNA	-1825	NM_001163608	72324	Mm.39617	NM_028199	ENSMUSG00000017417	Plxdc1	2410003I07Rik|AI848450|Tem7	plexin domain containing 1	protein-coding
chr19-2	chr19	12084054	12084276	+	11.1	0.828	Intergenic	Intergenic	27065	NM_146680	258675	Mm.271517	NM_146680	ENSMUSG00000067529	Olfr1423	MOR239-3	olfactory receptor 1423	protein-coding
chr11-82	chr11	48667035	48667257	+	10.9	0.904	Intergenic	tRNA-Thr-ACA|tRNA|tRNA	17702	NM_008326	15944	Mm.29938	NM_008326	ENSMUSG00000046879	Irgm1	Ifggd3|Ifi1|Iigp3|Iipg3|Irgm|LRG-47	immunity-related GTPase family M member 1	protein-coding
chr11-84	chr11	97850163	97850385	+	10.7	0.873	TTS (NM_207231)	TTS (NM_207231)	-2514	NM_001163608	72324	Mm.39617	NM_028199	ENSMUSG00000017417	Plxdc1	2410003I07Rik|AI848450|Tem7	plexin domain containing 1	protein-coding
chr13-8	chr13	21802791	21803013	+	10.7	0.733	Intergenic	tRNA-Met-i|tRNA|tRNA	5110	NM_178199	319185		NM_178199	ENSMUSG00000094338	Hist1h2bl	H2b-291a	histone cluster 1, H2bl	protein-coding
chr13-6	chr13	23613670	23613892	+	10.7	0.81	Intergenic	tRNA-Ser-AGY|tRNA|tRNA	-9132	NM_153173	69386	Mm.158272	NM_153173	ENSMUSG00000060981	Hist1h4h	1700024H08Rik	histone cluster 1, H4h	protein-coding
chr2-11	chr2	122201139	122201361	+	10.7	0.926	Intergenic	tRNA-His-CAY_|tRNA|tRNA	-6596	NM_001013829	435684	Mm.458215	NM_001013829	ENSMUSG00000033256	Shf	-	Src homology 2 domain containing F	protein-coding
chr13-7	chr13	21291991	21292213	+	10.4	0.833	Intergenic	tRNA-Leu-TTG|tRNA|tRNA	20302	NM_009054	19720	Mm.314056	NM_009054	ENSMUSG00000021326	Trim27	AW538890|Gm19403|Rfp	tripartite motif-containing 27	protein-coding
chr11-83	chr11	68854530	68854752	+	10.4	0.69	Intergenic	Intergenic	-4504	NM_011496	20877	Mm.3488	NM_011496	ENSMUSG00000020897	Aurkb	AIM-1|AIRK2|AL022959|Aik2|Aim1|Ark2|AurB|IPL1|STK-1|Stk12|Stk5	aurora kinase B	protein-coding
chr11-85	chr11	68875714	68875936	+	10.2	0.789	TTS (NM_028005)	TTS (NM_028005)	2548	NM_028005	71923	Mm.340257	NM_028005	ENSMUSG00000045176	2310047M10Rik	-	RIKEN cDNA 2310047M10 gene	protein-coding
chr7-3	chr7	128062180	128062402	+	9.69	0.789	intron (NM_025298, intron 1 of 20)	MIR|SINE|MIR	1033	NM_025298	26939	Mm.193632	NM_025298	ENSMUSG00000030880	Polr3e	RPC5|Sin	polymerase (RNA) III (DNA directed) polypeptide E	protein-coding
chr16-6	chr16	13437366	13437588	+	9.69	0.707	Intergenic	tRNA-Thr-ACG|tRNA|tRNA	-12139	NR_030549	100124432		NR_030549	miRBase:MI0005484	Mir193b	Mir193|Mirn193b	microRNA 193b	ncRNA
chr11-87	chr11	68850928	68851150	+	9.69	0.677	Intergenic	tRNA-Ser-TCY|tRNA|tRNA	-8106	NM_011496	20877	Mm.3488	NM_011496	ENSMUSG00000020897	Aurkb	AIM-1|AIRK2|AL022959|Aik2|Aim1|Ark2|AurB|IPL1|STK-1|Stk12|Stk5	aurora kinase B	protein-coding
chr13-9	chr13	21332741	21332963	+	9.44	0.846	Intergenic	tRNA-Ala-GCA|tRNA|tRNA	51703	NM_010343	14780	Mm.1332	NM_010343	ENSMUSG00000004344	Gpx5	AV379049|Arep	glutathione peroxidase 5	protein-coding
chr11-90	chr11	68932204	68932426	+	9.44	0.792	Intergenic	tRNA-Gly-GGY|tRNA|tRNA	-1640	NM_033041	84653	Mm.98505	NM_033041		Hes7	bHLHb37	hairy and enhancer of split 7 (Drosophila)	protein-coding
chr11-91	chr11	106874070	106874292	+	8.96	0.87	Intergenic	Intergenic	-13342	NM_010655	16647	Mm.12508	NM_010655	ENSMUSG00000018362	Kpna2	2410044B12Rik|IPOA1|PTAC58|Rch1	karyopherin (importin) alpha 2	protein-coding
chr6-5	chr6	128710665	128710887	+	8.96	0.848	Intergenic	4.5SRNA|scRNA|scRNA	27883	NM_001159904	17059	Mm.480764	NM_008527	ENSMUSG00000030325	Klrb1c	AI462337|CD161|Ly-59|Ly55c|Ly59|NK-RP1|NK1.1|NKR-P1.9|NKRP1|NKRP140|Nk-1|Nk-1.2|Nk1|Nk1.2|Nkrp1c|ly-55c	killer cell lectin-like receptor subfamily B member 1C	protein-coding
chr5-11	chr5	125889736	125889958	+	8.72	0.76	Intergenic	tRNA-Ala-GCG|tRNA|tRNA	-19460	NM_019639	22190	Mm.331	NM_019639	ENSMUSG00000008348	Ubc	2700054O04Rik|AI194771|Rps27a|TI-225|Uba52|Ubb	ubiquitin C	protein-coding
chr5-10	chr5	125884530	125884752	+	8.72	0.844	Intergenic	tRNA-Ala-GCG|tRNA|tRNA	-14254	NM_019639	22190	Mm.331	NM_019639	ENSMUSG00000008348	Ubc	2700054O04Rik|AI194771|Rps27a|TI-225|Uba52|Ubb	ubiquitin C	protein-coding
chr3-4	chr3	21975245	21975467	+	8.72	0.692	promoter-TSS (NM_030732)	promoter-TSS (NM_030732)	-218	NM_030732	81004	Mm.202966	NM_030732	ENSMUSG00000027630	Tbl1xr1	8030499H02Rik|A630076E03Rik|AW539987|C21|C230089I12Rik|DC42|Ira1|TBLR1	transducin (beta)-like 1X-linked receptor 1	protein-coding
chr13-12	chr13	21325830	21326052	+	8.72	0.736	Intergenic	tRNA-Ala-GCY_|tRNA|tRNA	54141	NM_009054	19720	Mm.314056	NM_009054	ENSMUSG00000021326	Trim27	AW538890|Gm19403|Rfp	tripartite motif-containing 27	protein-coding
chr11-89	chr11	58115584	58115806	+	8.72	0.661	Intergenic	tRNA-Glu-GAG_|tRNA|tRNA	-4876	NM_001040686	103836	Mm.41440	NM_182996	ENSMUSG00000037243	Zfp692	AI746306|AI839920|Zfp692-ps|Znf692	zinc finger protein 692	protein-coding
chr8-34	chr8	20020269	20020491	+	8.47	0.726	promoter-TSS (NR_030708).2	promoter-TSS (NR_030708).2	12	NR_028428	381598	Mm.359054	NM_001024708	ENSMUSG00000071793	2610005L07Rik	2810038F24Rik|6720476A01Rik	cadherin 11 pseudogene	pseudo
chr6-6	chr6	128752988	128753210	+	8.47	0.804	Intergenic	4.5SRNA|scRNA|scRNA	-14440	NM_008527	17059	Mm.480764	NM_008527	ENSMUSG00000030325	Klrb1c	AI462337|CD161|Ly-59|Ly55c|Ly59|NK-RP1|NK1.1|NKR-P1.9|NKRP1|NKRP140|Nk-1|Nk-1.2|Nk1|Nk1.2|Nkrp1c|ly-55c	killer cell lectin-like receptor subfamily B member 1C	protein-coding
chr5-8	chr5	150040492	150040714	+	8.47	0.78	Intergenic	tRNA-Asn-AAC|tRNA|tRNA	-36031	NM_009663	11690	Mm.19844	NM_009663	ENSMUSG00000060063	Alox5ap	Flap	arachidonate 5-lipoxygenase activating protein	protein-coding
chr18-10	chr18	36961512	36961734	+	8.47	0.884	non-coding (NR_027885, exon 1 of 1)	non-coding (NR_027885, exon 1 of 1)	206	NR_027885	378472	Mm.482379	NR_027885		Vaultrc5	Gm22653|Mvg1	vault RNA component 5	ncRNA
chr11-94	chr11	68876462	68876684	+	8.47	0.857	Intergenic	tRNA-Ser-AGY|tRNA|tRNA	3296	NM_028005	71923	Mm.340257	NM_028005	ENSMUSG00000045176	2310047M10Rik	-	RIKEN cDNA 2310047M10 gene	protein-coding
chr2-14	chr2	122203651	122203873	+	8.23	0.83	Intergenic	tRNA-His-CAY_|tRNA|tRNA	-9108	NM_001013829	435684	Mm.458215	NM_001013829	ENSMUSG00000033256	Shf	-	Src homology 2 domain containing F	protein-coding
chr13-11	chr13	23608976	23609198	+	8.23	0.822	Intergenic	tRNA-Gly-GGY|tRNA|tRNA	-13826	NM_153173	69386	Mm.158272	NM_153173	ENSMUSG00000060981	Hist1h4h	1700024H08Rik	histone cluster 1, H4h	protein-coding
chr11-95	chr11	68938542	68938764	+	7.99	0.745	Intergenic	Intergenic	-1226	NM_011786	23801	Mm.41989	NM_011786	ENSMUSG00000020892	Aloxe3	e-LOX-3|eLOX-3	arachidonate lipoxygenase 3	protein-coding
chr15-3	chr15	57807488	57807710	+	7.99	0.848	Intergenic	tRNA-Met_|tRNA|tRNA	-9859	NM_173862	239463	Mm.221241	NM_173862		Fam83a	-	family with sequence similarity 83, member A	protein-coding
chr3-6	chr3	96303373	96303595	+	7.75	0.85	Intergenic	tRNA-Lys-AAG|tRNA|tRNA	-25624	NM_027126	69585	Mm.171314	NM_027126	ENSMUSG00000038403	Hfe2	2310035L15Rik|5230400G09Rik|AI414844|AI789733|DL-M|HJV|Rgmc|hemojuvelin	hemochromatosis type 2 (juvenile) (human homolog)	protein-coding
chr13-18	chr13	21261978	21262200	+	7.75	0.782	Intergenic	tRNA-Leu-CTA_|tRNA|tRNA	-9711	NM_009054	19720	Mm.314056	NM_009054	ENSMUSG00000021326	Trim27	AW538890|Gm19403|Rfp	tripartite motif-containing 27	protein-coding
chr10-9	chr10	30530859	30531081	+	7.75	0.872	Intergenic	tRNA-Glu-GAG_|tRNA|tRNA	-8057	NM_172495	211329	Mm.297903	NM_172495	ENSMUSG00000039697	Ncoa7	9030406N13Rik	nuclear receptor coactivator 7	protein-coding
chr13-19	chr13	22028867	22029089	+	7.75	0.881	Intergenic	tRNA-Ser-TCY|tRNA|tRNA	-7985	NM_183014	193452	Mm.187446	NM_183014	ENSMUSG00000006720	Zfp184	4930500C15Rik	zinc finger protein 184 (Kruppel-like)	protein-coding
chr11-96	chr11	97631080	97631302	+	7.51	0.778	Intergenic	tRNA-Cys-TGY|tRNA|tRNA	-3264	NM_026186	67480	Mm.33206	NM_026186	ENSMUSG00000018541	Cwc25	1300013D05Rik|AA473636|Ccdc49|R75228	CWC25 spliceosome-associated protein homolog (S. cerevisiae)	protein-coding
chr13-20	chr13	22066838	22067060	+	7.51	0.805	Intergenic	tRNA-Met-i|tRNA|tRNA	-6101	NM_001162928	195236	Mm.204664	NM_001162928	ENSMUSG00000016982	Pom121l2	Gm24	POM121 membrane glycoprotein-like 2 (rat)	protein-coding
chr3-5	chr3	96305268	96305490	+	7.51	0.711	Intergenic	tRNA-Glu-GAG_|tRNA|tRNA	-23729	NM_027126	69585	Mm.171314	NM_027126	ENSMUSG00000038403	Hfe2	2310035L15Rik|5230400G09Rik|AI414844|AI789733|DL-M|HJV|Rgmc|hemojuvelin	hemochromatosis type 2 (juvenile) (human homolog)	protein-coding
chr1-145	chr1	173031868	173032090	+	7.51	0.841	Intergenic	tRNA-Leu-CTG|tRNA|tRNA	-19813	NM_001081275	75472	Mm.32760	NM_029301	ENSMUSG00000026649	1700009P17Rik	AV282292|Flattop|Fltp	RIKEN cDNA 1700009P17 gene	protein-coding
chr3-7	chr3	19528878	19529100	+	7.26	0.756	Intergenic	Intergenic	-15471	NM_001081281	381485	Mm.35419	NM_001081281	ENSMUSG00000060913	Trim55	D830041C10Rik|Murf2|Rnf29	tripartite motif-containing 55	protein-coding
chr6-8	chr6	38483896	38484118	+	7.26	0.865	promoter-TSS (NM_025363)	promoter-TSS (NM_025363)	-854	NM_025363	66117	Mm.158971	NM_025363	ENSMUSG00000019689	1110001J03Rik	Fmc1	RIKEN cDNA 1110001J03 gene	protein-coding
chr17-11	chr17	23684253	23684475	+	7.26	0.865	Intergenic	tRNA-Lys-AAG|tRNA|tRNA	16829	NM_001033496	449521	Mm.268582	NM_001033496	ENSMUSG00000071256	Zfp213	BC038178|D17Ertd197e	zinc finger protein 213	protein-coding
chr14-7	chr14	55136451	55136673	+	7.26	0.721	promoter-TSS (NM_013768)	promoter-TSS (NM_013768)	-255	NM_013768	27374	Mm.196585	NM_013768	ENSMUSG00000023110	Prmt5	Jbp1|Skb1	protein arginine N-methyltransferase 5	protein-coding
chr7-4	chr7	105963946	105964168	+	7.26	0.667	Intergenic	Intergenic	-19565	NM_001285792	22411	Mm.22182	NM_009519	ENSMUSG00000015957	Wnt11	-	wingless-type MMTV integration site family, member 11	protein-coding
chr14-6	chr14	51710208	51710430	+	7.02	0.762	promoter-TSS (NM_001161731)	promoter-TSS (NM_001161731)	-433	NM_021472	58809	Mm.202665	NM_021472	ENSMUSG00000021876	Rnase4	C730049F20Rik|Rab1	ribonuclease, RNase A family 4	protein-coding
chr7-7	chr7	65654595	65654817	+	7.02	0.805	Intergenic	tRNA-Glu-GAG_|tRNA|tRNA	-258866	NM_009728	11982	Mm.135129	NM_009728	ENSMUSG00000025324	Atp10a	Atp10c|pfatp	ATPase, class V, type 10A	protein-coding
chr10-12	chr10	62892150	62892372	+	7.02	0.886	promoter-TSS (NM_177612)	promoter-TSS (NM_177612)	-585	NM_177612	216033	Mm.444692	NM_177612	ENSMUSG00000060843	Ctnna3	4930429L08Rik|4933408A16|Catna3|Vr22	catenin (cadherin associated protein), alpha 3	protein-coding
chr8-57	chr8	113586386	113586608	+	7.02	0.744	Intergenic	tRNA-Gly-GGY|tRNA|tRNA	6258	NM_028274	72544	Mm.24174	NM_028274		Exosc6	2610510N21Rik|C76919|Mtr3	exosome component 6	protein-coding
chr7-9	chr7	86611281	86611503	+	6.78	0.667	promoter-TSS (NM_017462)	promoter-TSS (NM_017462)	-233	NM_017462	18975	Mm.3616	NM_017462	ENSMUSG00000039176	Polg	AA409516|PolgA	polymerase (DNA directed), gamma	protein-coding
chr3-9	chr3	121995791	121996013	+	6.54	0.806	TTS (NR_030439)	TTS (NR_030439)	719	NR_030439	791077		NR_030439	miRBase:MI0004605	Mir760	Mirn760|mir-760|mmu-mir-760	microRNA 760	ncRNA
chr17-15	chr17	23683356	23683578	+	6.54	0.865	Intergenic	tRNA-Pro-CCA|tRNA|tRNA	17726	NM_001033496	449521	Mm.268582	NM_001033496	ENSMUSG00000071256	Zfp213	BC038178|D17Ertd197e	zinc finger protein 213	protein-coding
chr1-161	chr1	34491554	34491776	+	6.54	0.833	Intergenic	tRNA-Glu-GAG_|tRNA|tRNA	-1621	NR_039562	100628580		NR_039562	miRBase:MI0018011	Mir5103	mmu-mir-5103|mu-mir-5103	microRNA 5103	ncRNA
chr10-14	chr10	90644764	90644986	+	6.54	0.707	Intergenic	tRNA-Asp-GAY|tRNA|tRNA	-10511	NM_001080132	21917	Mm.159684	NM_011605	ENSMUSG00000019961	Tmpo	5630400D24Rik|AI195756|AI606875|AW214352|AW547477|LAP2|TP	thymopoietin	protein-coding
chr1-127	chr1	167572366	167572588	+	6.54	0.903	Intergenic	Intergenic	-7805	NM_001001880	68481	Mm.46438	NM_001001880	ENSMUSG00000026566	Mpzl1	1110007A10Rik|PZR	myelin protein zero-like 1	protein-coding
chr6-10	chr6	128710111	128710333	+	6.3	0.721	Intergenic	Intergenic	28437	NM_001159904	17059	Mm.480764	NM_008527	ENSMUSG00000030325	Klrb1c	AI462337|CD161|Ly-59|Ly55c|Ly59|NK-RP1|NK1.1|NKR-P1.9|NKRP1|NKRP140|Nk-1|Nk-1.2|Nk1|Nk1.2|Nkrp1c|ly-55c	killer cell lectin-like receptor subfamily B member 1C	protein-coding
chr3-8	chr3	51163231	51163453	+	6.3	0.778	Intergenic	tRNA-Pro-CCY|tRNA|tRNA	-18776	NM_023502	69257	Mm.131038	NM_023502	ENSMUSG00000037174	Elf2	2610036A20Rik|A230104O07Rik|AW111824|BB183398|EU32|NERF|NERF-1A|NERF-1B|NERF-2	E74-like factor 2	protein-coding
chr1-144	chr1	167571659	167571881	+	6.3	0.778	Intergenic	tRNA-Pro-CCY|tRNA|tRNA	-7098	NM_001001880	68481	Mm.46438	NM_001001880	ENSMUSG00000026566	Mpzl1	1110007A10Rik|PZR	myelin protein zero-like 1	protein-coding
chr1-159	chr1	173032963	173033185	+	6.3	0.577	Intergenic	Intergenic	-18718	NM_001081275	75472	Mm.32760	NM_029301	ENSMUSG00000026649	1700009P17Rik	AV282292|Flattop|Fltp	RIKEN cDNA 1700009P17 gene	protein-coding
chr11-99	chr11	97563706	97563928	+	6.05	0.743	promoter-TSS (NM_011971)	promoter-TSS (NM_011971)	-931	NM_011971	26446	Mm.21874	NM_011971	ENSMUSG00000069744	Psmb3	AL033320|C10-II	proteasome (prosome, macropain) subunit, beta type 3	protein-coding
chr13-26	chr13	21252530	21252752	+	6.05	0.765	Intergenic	Intergenic	-17717	NM_146534	258527	Mm.271440	NM_146534	ENSMUSG00000045474	Olfr1368	MOR256-15	olfactory receptor 1368	protein-coding
chr10-18	chr10	79711802	79712024	+	6.05	0.762	promoter-TSS (NM_029272)	promoter-TSS (NM_029272)	-284	NM_029272	75406	Mm.28712	NM_029272	ENSMUSG00000020153	Ndufs7	1010001M04Rik	NADH dehydrogenase (ubiquinone) Fe-S protein 7	protein-coding
chr3-11	chr3	51162205	51162427	+	6.05	0.812	Intergenic	tRNA-Pro-CCA|tRNA|tRNA	-17750	NM_023502	69257	Mm.131038	NM_023502	ENSMUSG00000037174	Elf2	2610036A20Rik|A230104O07Rik|AW111824|BB183398|EU32|NERF|NERF-1A|NERF-1B|NERF-2	E74-like factor 2	protein-coding
chr17-22	chr17	23677831	23678053	+	6.05	0.795	Intergenic	tRNA-Pro-CCG|tRNA|tRNA	23251	NM_001033496	449521	Mm.268582	NM_001033496	ENSMUSG00000071256	Zfp213	BC038178|D17Ertd197e	zinc finger protein 213	protein-coding
chr11-101	chr11	48631891	48632113	+	5.81	0.75	Intergenic	Intergenic	-1109	NM_145377	211007	Mm.794	NM_145377	ENSMUSG00000040365	Trim41	AW552703|BC020156|R75223|RINCK	tripartite motif-containing 41	protein-coding
chr8-66	chr8	97227776	97227998	+	5.81	0.604	Intergenic	Intergenic	-7745	NM_026385	67801	Mm.279977	NM_026385	ENSMUSG00000031775	Pllp	0610010I06Rik|AV001002|Plapi|Tm4sf11	plasma membrane proteolipid	protein-coding
chr17-24	chr17	23687149	23687371	+	5.81	0.765	Intergenic	tRNA-Arg-CGG|tRNA|tRNA	13933	NM_001033496	449521	Mm.268582	NM_001033496	ENSMUSG00000071256	Zfp213	BC038178|D17Ertd197e	zinc finger protein 213	protein-coding
chr11-100	chr11	48670092	48670314	+	5.57	0.574	Intergenic	tRNA-Val-GTY|tRNA|tRNA	14645	NM_008326	15944	Mm.29938	NM_008326	ENSMUSG00000046879	Irgm1	Ifggd3|Ifi1|Iigp3|Iipg3|Irgm|LRG-47	immunity-related GTPase family M member 1	protein-coding
chr14-8	chr14	44085546	44085768	+	5.57	0.767	Intergenic	L1Md_A|LINE|L1	-59313	NM_027940	71826	Mm.335855	NM_027940	ENSMUSG00000095384	1700001F09Rik	Gm10377	RIKEN cDNA 1700001F09 gene	protein-coding
chr6-17	chr6	113026111	113026333	+	5.33	0.735	intron (NR_027010, intron 1 of 2)	intron (NR_027010, intron 1 of 2)	1016	NR_027009	14910	Mm.280950	NR_027008	ENSMUSG00000086429	Gt(ROSA)26Sor	AV258896|Gtrgeo26|Gtrosa26|R26|ROSA26	gene trap ROSA 26, Philippe Soriano	ncRNA
chr8-72	chr8	124103051	124103273	+	5.33	0.793	promoter-TSS (NM_133765)	promoter-TSS (NM_133765)	-456	NM_133765	76454	Mm.24829	NM_133765	ENSMUSG00000052934	Fbxo31	1110003O08Rik|2310046N15Rik|Fbx14|Fbxo14	F-box protein 31	protein-coding
chr9-36	chr9	123438444	123438666	+	5.33	0.75	promoter-TSS (NM_030692)	promoter-TSS (NM_030692)	-445	NM_030692	83493	Mm.273671	NM_030692	ENSMUSG00000025240	Sacm1l	SAC1|Sac1p|mKIAA0851	SAC1 (suppressor of actin mutations 1, homolog)-like (S. cerevisiae)	protein-coding
chr13-53	chr13	23555304	23555526	+	5.08	0.806	intron (NM_013483, intron 3 of 7)	tRNA-Glu-GAG_|tRNA|tRNA	2355	NM_013483	12231	Mm.1420	NM_013483	ENSMUSG00000000706	Btn1a1	Btn	butyrophilin, subfamily 1, member A1	protein-coding
chr4-61	chr4	10801121	10801343	+	5.08	0.714	promoter-TSS (NM_026005)	promoter-TSS (NM_026005)	-413	NM_026005	67157	Mm.440552	NM_026005	ENSMUSG00000059482	2610301B20Rik	AI428449	RIKEN cDNA 2610301B20 gene	protein-coding
chr13-44	chr13	22112895	22113117	+	5.08	0.786	Intergenic	Intergenic	-11396	NM_019429	54373	Mm.32043	NM_019429	ENSMUSG00000006179	Prss16	AI448615|TSSP	protease, serine 16 (thymus)	protein-coding
chr11-103	chr11	97658324	97658546	+	5.08	0.714	Intergenic	tRNA-Cys-TGY|tRNA|tRNA	-2551	NM_010688	16796	Mm.271967	NM_010688	ENSMUSG00000038366	Lasp1	AA408629|Def-4|SH3P6|Tg(Col1a1-lacZ)1Ngma	LIM and SH3 protein 1	protein-coding
chr3-12	chr3	30500062	30500284	+	5.08	0.694	promoter-TSS (NM_001289621)	promoter-TSS (NM_001289621)	-836	NM_030557	80732	Mm.200378	NM_030557	ENSMUSG00000037730	Mynn	2810011C24Rik|AA415053|AI661031|AW049392|Mynr|SBBIZ1	myoneurin	protein-coding
chr12-9	chr12	5061942	5062164	+	5.08	0.767	Intergenic	Intergenic	137894	NM_001099628	320817	Mm.210966	NM_001099628		Atad2b	1110014E10Rik|BC032887|C79189|D530031C13Rik	ATPase family, AAA domain containing 2B	protein-coding
chr13-43	chr13	22022935	22023157	+	4.84	0.656	Intergenic	tRNA-Met-i|tRNA|tRNA	-13917	NM_183014	193452	Mm.187446	NM_183014	ENSMUSG00000006720	Zfp184	4930500C15Rik	zinc finger protein 184 (Kruppel-like)	protein-coding
chr13-33	chr13	22009009	22009231	+	4.84	0.677	Intergenic	Intergenic	-20202	NR_035500	100316716		NR_035500	miRBase:MI0009990	Mir1983	mmu-mir-1983	microRNA 1983	ncRNA
chr13-42	chr13	21418469	21418691	+	4.84	0.688	Intergenic	Intergenic	14508	NM_145451	75512	Mm.46195	NM_145451	ENSMUSG00000004341	Gpx6	1700020G18Rik|Ry2d1|olfactory	glutathione peroxidase 6	protein-coding
chr10-23	chr10	92915677	92915899	+	4.84	0.657	promoter-TSS (NM_008517)	promoter-TSS (NM_008517)	-353	NM_008517	16993	Mm.271071	NM_008517	ENSMUSG00000015889	Lta4h	-	leukotriene A4 hydrolase	protein-coding
chr6-19	chr6	128749377	128749599	+	4.84	0.8	Intergenic	4.5SRNA|scRNA|scRNA	-10829	NM_008527	17059	Mm.480764	NM_008527	ENSMUSG00000030325	Klrb1c	AI462337|CD161|Ly-59|Ly55c|Ly59|NK-RP1|NK1.1|NKR-P1.9|NKRP1|NKRP140|Nk-1|Nk-1.2|Nk1|Nk1.2|Nkrp1c|ly-55c	killer cell lectin-like receptor subfamily B member 1C	protein-coding
chr4-120	chr4	155610518	155610740	+	4.84	0.846	Intergenic	CpG	-1663	NM_198305	231003	Mm.423038	NM_198305	ENSMUSG00000078484	Klhl17	AL022703|BC058738	kelch-like 17	protein-coding
chr13-32	chr13	21947760	21947982	+	4.84	0.724	Intergenic	Intergenic	22259	NM_001097979	665596	Mm.371766	NM_001097979	ENSMUSG00000069307	Hist1h2bq	Gm13646|OTTMUSG00000013203	histone cluster 1, H2bq	protein-coding
chr17-40	chr17	26011959	26012181	+	4.84	0.821	promoter-TSS (NM_026686)	promoter-TSS (NM_026686)	-375	NM_026686	68347	Mm.35098	NM_026686	ENSMUSG00000025731	0610011F06Rik	-	RIKEN cDNA 0610011F06 gene	protein-coding
chr15-4	chr15	36723813	36724035	+	4.84	0.771	5' UTR (NM_001253805, exon 1 of 6)	5' UTR (NM_001253805, exon 1 of 6)	369	NM_001253805	22631	Mm.3360	NM_011740	ENSMUSG00000022285	Ywhaz	1110013I11Rik|14-3-3zeta|AI596267|AL022924|AU020854	tyrosine 3-monooxygenase/tryptophan 5-monooxygenase activation protein, zeta polypeptide	protein-coding
chr13-52	chr13	22120981	22121203	+	4.84	0.846	Intergenic	tRNA-Ile-ATT|tRNA|tRNA	6420	NM_175659	319168	Mm.250564	NM_175659		Hist1h2ah	-	histone cluster 1, H2ah	protein-coding
chr1-222	chr1	126940948	126941170	+	4.84	0.75	Intergenic	Intergenic	391245	NM_001205385	74117	Mm.183102	NM_023735	ENSMUSG00000026341	Actr3	1200003A09Rik|Arp3	ARP3 actin-related protein 3	protein-coding
chr5-21	chr5	30237824	30238046	+	4.84	0.75	intron (NR_105781, intron 1 of 2)	L1Md_F|LINE|L1	-101766	NM_031168	16193	Mm.1019	NM_031168	ENSMUSG00000025746	Il6	Il-6	interleukin 6	protein-coding
chrX-79	chrX	166505337	166505559	+	4.84	0.562	Intergenic	Intergenic	-88599	NR_029457	654820	Mm.34441	NM_001039559	ENSMUSG00000072844	G530011O06Rik	-	RIKEN cDNA G530011O06 gene	ncRNA
chr9-40	chr9	104417509	104417731	+	4.84	0.769	Intergenic	L1ME1|LINE|L1	-54498	NM_028719	74020	Mm.326240	NM_028719	ENSMUSG00000032564	Cpne4	3632411M23Rik|4933406O10Rik	copine IV	protein-coding
chr11-104	chr11	95720414	95720636	+	4.84	0.657	intron (NR_045187, intron 1 of 1)	CpG	394	NR_045187	73906	Mm.399894	NR_045187	ENSMUSG00000086015	4833417C18Rik	-	RIKEN cDNA 4833417C18 gene	ncRNA
chr17-39	chr17	25714713	25714935	+	4.6	0.724	Intergenic	Intergenic	-1295	NR_045520	76483	Mm.12787	NM_029624	ENSMUSG00000002279	Lmf1	2400010G15Rik|AW822050|Tmem112|cld	lipase maturation factor 1	protein-coding
chr15-5	chr15	9240637	9240859	+	4.6	0.694	intron (NM_207216, intron 5 of 6)	intron (NM_207216, intron 5 of 6)	-24605	NM_144845	223337	Mm.422853	NM_144845	ENSMUSG00000049152	Ugt3a2	AI313915	UDP glycosyltransferases 3 family, polypeptide A2	protein-coding
chr3-23	chr3	96961941	96962163	+	4.6	0.828	promoter-TSS (NM_019800)	promoter-TSS (NM_019800)	-648	NM_019800	66659	Mm.101368	NM_019800	ENSMUSG00000028093	Acp6	5730559A09Rik|ACPL1|AU022842|mPACPL1	acid phosphatase 6, lysophosphatidic	protein-coding
chr5-26	chr5	149863449	149863671	+	4.6	0.808	intron (NM_010439, intron 1 of 4)	GC_rich|Low_complexity|Low_complexity	1053	NM_010439	15289	Mm.207047	NM_010439	ENSMUSG00000066551	Hmgb1	DEF|HMG-1|Hmg1|SBP-1|amphoterin|p30	high mobility group box 1	protein-coding
chr17-49	chr17	25410912	25411134	+	4.6	0.606	promoter-TSS (NR_027452)	promoter-TSS (NR_027452)	-46	NR_027452	100272221	Mm.478766	NR_027452		Gm17801	-	predicted gene, 17801	ncRNA
chr10-28	chr10	127895317	127895539	+	4.6	0.679	promoter-TSS (NM_001114096)	promoter-TSS (NM_001114096)	-308	NR_106183	102465894		NR_106183	miRBase:MI0026035	Mir8105	mmu-mir-8105	microRNA mir-8105	ncRNA
chr9-39	chr9	64585775	64585997	+	4.6	0.786	promoter-TSS (NM_017382)	promoter-TSS (NM_017382)	-323	NM_017382	53869	Mm.1387	NM_017382	ENSMUSG00000004771	Rab11a	-	RAB11A, member RAS oncogene family	protein-coding
chr9-42	chr9	119891022	119891244	+	4.36	0.792	intron (NM_153287, intron 1 of 4)	intron (NM_153287, intron 1 of 4)	2643	NM_153287	215418	Mm.491094	NM_153287	ENSMUSG00000032515	Csrnp1	4931429D10Rik|Axud1|CSRNP-1|URAX1|taip-3	cysteine-serine-rich nuclear protein 1	protein-coding
chr14-37	chr14	44012031	44012253	+	4.36	0.864	Intergenic	Intergenic	14202	NM_027940	71826	Mm.335855	NM_027940	ENSMUSG00000095384	1700001F09Rik	Gm10377	RIKEN cDNA 1700001F09 gene	protein-coding
chrX-94	chrX	157203953	157204175	+	4.36	0.767	Intergenic	tRNA-Val-GTA|tRNA|tRNA	-1881	NM_011302	20147	Mm.41982	NM_011302	ENSMUSG00000031293	Rs1	Rs1h|Xlrs1|tmgc1	retinoschisis (X-linked, juvenile) 1 (human)	protein-coding
chr17-60	chr17	45308881	45309103	+	4.36	0.8	Intergenic	B4A|SINE|B4	261664	NM_152810	71702	Mm.28270	NM_152810	ENSMUSG00000023932	Cdc5l	1200002I02Rik|AA408004|PCDC5RP	cell division cycle 5-like (S. pombe)	protein-coding
chr16-33	chr16	38252646	38252868	+	4.36	0.742	intron (NM_001098404, intron 5 of 8)	intron (NM_001098404, intron 5 of 8)	42153	NM_001098404	18171	Mm.8509	NM_010936	ENSMUSG00000022809	Nr1i2	PXR|PXR.1|PXR.2|PXR1|SXR|mPXR	nuclear receptor subfamily 1, group I, member 2	protein-coding
chr1-213	chr1	51219567	51219789	+	4.12	0.741	intron (NM_019790, intron 7 of 9)	intron (NM_019790, intron 7 of 9)	-126292	NM_138741	20324	Mm.398690	NM_138741	ENSMUSG00000045954	Sdpr	-	serum deprivation response	protein-coding
chr18-19	chr18	14114196	14114418	+	3.87	0.778	intron (NM_145492, intron 2 of 7)	Lx5|LINE|L1	16935	NM_145492	225207	Mm.40325	NM_145492	ENSMUSG00000024420	Zfp521	B930086A16Rik|Evi3|Znf521	zinc finger protein 521	protein-coding
