# Supplementary material for: ZSCAN5B and primate-specific paralogs bind RNA polymerase III genes and extra-TFIIIC (ETC) sites to modulate mitotic progression
Source: Oncotarget. 2016 Oct 6;7(45):72571–92. doi: 10.18632/oncotarget.12508 (PMC5340127; doi:10.18632/oncotarget.12508)
Supplement: Supplementary file 6 [file oncotarget-07-72571-s006.xlsx]

## Sheet: Sheet1
Supplemental Table S5. DEGs after ZSCAN5B knockdown with TSS flanking ZSCAN5B peaks determined in HEK-293 (H), BeW0 (B) or both (BH)
Data extracted from Supplemental Table 2.
cell type	Gene	distance: peak to TSS (kb), from GREAT	log FC	repetive element overlap
H	VMA21	-118312	-0.58	L1Mc4a
H	HELZ	-104676	-0.77	none
H	TRIM7	-17221	0.75	tRNA-Val
H	NDUFS7	-339	0.77	tRNA-Phe
H	GEMIN7	-18	0.6	none
H	MIR3648	32	1.54	(CGG)n
H	HES7	4884	0.76	tRNA-Lys
H	NKD2	8752	0.75	none
H	HFM1	17548	-0.79	MER21C, rRNA
BH	CXADR	-57601	-0.83	tRNA-Gly
BH	LRP3	-17425	0.62	tRNA-Thr
BH	PLLP	-15804	0.61	tRNA-Leu
BH	MDM4	-9772	-0.72	tRNA-Lys
BH	FAM195A	-5052	1.2	tRNA-Gly
BH	HES7	-1685	0.76	tRNA-Gly
BH	TRIM7	-1076	0.75	tRNA-Ala
BH	TIA1	-392	-0.62	tRNA-Gly
BH	C16ORF13	-367	0.8	tRNA-Gly
BH	C17ORF59	3351	0.67	tRNA-Ser
BH	TRIM7	16254	0.75	tRNA-Pro
BH	BPTF	194256	-0.63	tRNA-Arg
B	KCNG1	-292161	0.91	none
B	RPRML	-175181	1.01	AT_rich
B	LPP	-101537	-0.95	none
B	TLX3	-76992	0.67	none
B	WASL	-70139	-1.23	L1MA8
B	SMOC1	-45018	-0.6	L1MC4
B	PRKAA1	-36954	-0.97	none
B	WNT11	-29385	0.61	tRNA-Pro
B	BPTF	-21950	-0.63	none
B	TRUB2	-17308	0.62	tRNA-Arg
B	TRIM7	-16844	0.75	tRNA-Lys
B	HES7	-14811	0.76	tRNA-Ser
B	TRIM7	-13073	0.75	tRNA-Val
B	TMEM160	-10269	1.04	MER77
B	ZNF688	-8241	0.76	none
B	HEG1	-7290	-0.84	none
B	LSM10	-6389	0.74	Charlie1a, (TA)n
B	TRIM7	-2697	0.75	tRNA-Lys
B	CNTRL	-2610	-0.59	none
B	EIF5A2	-981	-0.59	none
B	C8ORF37	-482	-0.64	tRNA-Ser
B	NDUFS7	-71	0.77	tRNA-Asn
B	GABPB2	189	-0.58	none
B	HES7	4280	0.76	tRNA-Gln
B	ID1	5595	0.825	none
B	BAZ2A	5899	-0.82	none
B	AHRR	12219	0.68	none
B	TRIM7	13444	0.75	tRNA-Thr
B	TRIM7	17393	0.75	tRNA-Leu
B	MFSD2A	25422	0.63	L2b
B	MRPL23	31572	0.73	AluSp
B	PDIA4	41473	0.59	HY1
B	VSTM2L	54718	1.55	MLT1L, L3
B	SSH2	54740	-0.66	L2C
B	ICK	62229	-0.65	MER41D
B	PDIA4	65366	0.59	HY4
B	CDC42SE2	66141	-0.97	MLT1H1
B	TMEM182	86408	-0.64	AT_rich
B	PDIA4	87074	0.59	HY5
B	GBX2	94922	0.71	MER33
B	SSH2	182292	-0.66	none
B	AFF1	193208	-0.58	none
B	FNDC3B	220732	-0.82	none
B	GDF7	238536	0.78	Charlie1a
B	KTM2C	335116	-0.98	none
